# Supplementary material for: Aqua­[4-(hydroxy­imino­meth­yl)pyridine-κN 1](pyridine-2,6-dicarboxyl­ato-κ3 O 2,N,O 6)copper(II)
Source: Acta Crystallogr Sect E Struct Rep Online. 2008 Jul 5;64(Pt 8):m979–80. doi: 10.1107/S1600536808019673 (PMC2961909; doi:10.1107/S1600536808019673)
Supplement: Supplementary file 1 [file e-64-0m979-sup1.cif]

##############################################################################
###                                                                        ###
###        Electronic paper (Acta Crystallographica Section E)             ###
###                                                                        ###
##############################################################################
#                                                                            #
# This CIF contains the data in a paper accepted for publication in Acta     #
# Crystallographica Section E. It conforms to the requirements of Notes      #
# for Authors for Section E, and has been peer reviewed under the auspices   #
# of the IUCr Commission on Journals.                                        #
#                                                                            #
# Full details of the Crystallographic Information File format               #
# are given in the paper "The Crystallographic Information File (CIF):       #
# a New Standard Archive File for Crystallography" by S. R. Hall, F. H.      #
# Allen and I. D. Brown [Acta Cryst. (1991), A47, 655-685].                  #
#                                                                            #
# The current version of the core CIF dictionary is obtainable from          #
# ftp://ftp.iucr.org/pub/cif_core.dic. The current version number is 2.4.    #
#                                                                            #
# Software is freely available for graphical display of the structure(s) in  #
# this CIF.  For information consult the CIF home page http://www.iucr.org/  #
# cif/home.html                                                              #
#                                                                            #
# This file may be used for bona fide research purposes within the           #
# scientific community so long as proper attribution is given to the journal # 
# article from which it was obtained.                                        #
#                                                                            #
##############################################################################
                                             
data_I
_audit_creation_method     SHELXL-97
_chemical_name_systematic
;
Aqua[4-(hydroxyiminomethyl)pyridine-\k<i>N</i>^1^](pyridine-2,6-dicarboxylato-
\k^3^<i>O</i>^2^,<i>N</i>,<i>O</i>^6^)copper(II)
;
_chemical_name_common     ?
_chemical_formula_moiety     'C13 H11 Cu N3 O6'
_chemical_formula_sum     'C13 H11 Cu N3 O6'
_chemical_formula_iupac     '[Cu (C7 H3 N O4) (C6 H6 N2 O) (H2 O)]'
_chemical_formula_weight     368.79
_chemical_melting_point     ?
_symmetry_cell_setting     'Triclinic'
_symmetry_space_group_name_H-M     'P -1'
_symmetry_space_group_name_Hall     '-P 1'
loop_
    _symmetry_equiv_pos_as_xyz
    'x, y, z'
    '-x, -y, -z'
_cell_length_a     6.7826(2)
_cell_length_b     7.1858(3)
_cell_length_c     14.8746(6)
_cell_angle_alpha     76.154(2)
_cell_angle_beta     87.1520(10)
_cell_angle_gamma     69.7390(10)
_cell_volume     659.91(4)
_cell_formula_units_Z     2
_cell_measurement_reflns_used     18028
_cell_measurement_theta_min     2.91
_cell_measurement_theta_max     27.48
_cell_measurement_temperature     120(2)
_exptl_crystal_description     'plate'
_exptl_crystal_colour     'blue'
_exptl_crystal_size_max     0.16
_exptl_crystal_size_mid     0.14
_exptl_crystal_size_min     0.04
_exptl_crystal_density_diffrn     1.848
_exptl_crystal_density_meas     ?
_exptl_crystal_density_method     'not measured'
_exptl_crystal_F_000     374
_exptl_absorpt_coefficient_mu     1.694
_exptl_absorpt_correction_type     'multi-scan'
_exptl_absorpt_process_details     '(SADABS; Sheldrick, 1996)'
_exptl_absorpt_correction_T_min     0.763
_exptl_absorpt_correction_T_max     0.925
_diffrn_ambient_temperature     120(2)
_diffrn_radiation_type     MoK\a
_diffrn_radiation_wavelength     0.71073
_diffrn_radiation_source     'Bruker-Nonius FR591 rotating anode'
_diffrn_radiation_monochromator     '10cm confocal mirrors'
_diffrn_measurement_device_type     'Bruker--Nonius APEXII CCD'
_diffrn_measurement_method     '\f and \w'
_diffrn_detector_area_resol_mean     '4096x4096 pixels / 62x62mm'
_diffrn_reflns_number     12553
_diffrn_reflns_av_R_equivalents     0.05496
_diffrn_reflns_av_sigmaI/netI     0.0221
_diffrn_reflns_theta_min     3.10
_diffrn_reflns_theta_max     27.35
_diffrn_reflns_theta_full     27.35
_diffrn_measured_fraction_theta_max     0.986
_diffrn_measured_fraction_theta_full     0.986
_diffrn_reflns_limit_h_min     0
_diffrn_reflns_limit_h_max     8
_diffrn_reflns_limit_k_min     -8
_diffrn_reflns_limit_k_max     9
_diffrn_reflns_limit_l_min     -18
_diffrn_reflns_limit_l_max     19
_diffrn_standards_number     ?
_diffrn_standards_interval_count     ?
_diffrn_standards_interval_time     ?
_diffrn_standards_decay_%     0
_reflns_number_total     2951
_reflns_number_gt     2814
_reflns_threshold_expression     I>2\s(I)
_refine_ls_structure_factor_coef     Fsqd
_refine_ls_matrix_type     full
_refine_ls_R_factor_all     0.0413
_refine_ls_R_factor_gt     0.0387
_refine_ls_wR_factor_gt     0.1003
_refine_ls_wR_factor_ref     0.1031
_refine_ls_goodness_of_fit_ref     1.097
_refine_ls_restrained_S_all     1.097
_refine_ls_number_reflns     2951
_refine_ls_number_parameters     209
_refine_ls_number_restraints     0
_refine_ls_hydrogen_treatment     constr
_refine_ls_weighting_scheme     calc
_refine_ls_weighting_details
          'calc w=1/[\s^2^(Fo^2^)+(0.0515P)^2^+1.382P] where P=(Fo^2^+2Fc^2^)/3'
_atom_sites_solution_hydrogens     geom
_atom_sites_solution_primary     direct
_atom_sites_solution_secondary     difmap
_refine_ls_shift/su_max     0.001
_refine_ls_shift/su_mean     0.000
_refine_diff_density_max     0.486
_refine_diff_density_min     -0.466
_refine_ls_extinction_method     none
_refine_ls_extinction_coef     ?
loop_
    _atom_type_symbol
    _atom_type_description
    _atom_type_scat_dispersion_real
    _atom_type_scat_dispersion_imag
    _atom_type_scat_source
    'C' 'C' 0.0033 0.0016
                         'International Tables Vol C Tables 4.2.6.8 and 6.1.1.4'
    'H' 'H' 0.0000 0.0000
                         'International Tables Vol C Tables 4.2.6.8 and 6.1.1.4'
    'Cu' 'Cu' 0.3201 1.2651
                         'International Tables Vol C Tables 4.2.6.8 and 6.1.1.4'
    'N' 'N' 0.0061 0.0033
                         'International Tables Vol C Tables 4.2.6.8 and 6.1.1.4'
    'O' 'O' 0.0106 0.0060
                         'International Tables Vol C Tables 4.2.6.8 and 6.1.1.4'
_computing_data_collection     'APEX2 (Bruker, 2007)'
_computing_cell_refinement     'SAINT (Bruker, 2007)'
_computing_data_reduction     'SAINT (Bruker, 2007)'
_computing_structure_solution     'SHELXS97 (Sheldrick, 2008)'
_computing_structure_refinement     'SHELXL97 (Sheldrick, 2008)'
_computing_molecular_graphics     'SHELXTL (Sheldrick, 2008)'
_computing_publication_material     'SHELXTL (Sheldrick, 2008)'
loop_
    _atom_site_type_symbol
    _atom_site_label
    _atom_site_fract_x
    _atom_site_fract_y
    _atom_site_fract_z
    _atom_site_U_iso_or_equiv
    _atom_site_adp_type
    _atom_site_calc_flag
    _atom_site_refinement_flags
    _atom_site_occupancy
    _atom_site_disorder_assembly
    _atom_site_disorder_group
    Cu Cu1 0.89909(5) 0.56560(4) 0.26849(2) 0.01368(12) Uani d . 1 . .
    C C1 0.7448(4) 0.2868(4) 0.22309(17) 0.0146(5) Uani d . 1 . .
    C C2 0.9262(4) 0.2935(4) 0.15912(17) 0.0140(5) Uani d . 1 . .
    C C3 1.0017(4) 0.1862(4) 0.09243(18) 0.0165(5) Uani d . 1 . .
    H H3 0.9379 0.0962 0.0797 0.020 Uiso calc R 1 . .
    C C4 1.1751(4) 0.2134(4) 0.04381(18) 0.0176(5) Uani d . 1 . .
    H H4 1.2321 0.1389 -0.0019 0.021 Uiso calc R 1 . .
    C C5 1.2656(4) 0.3486(4) 0.06166(18) 0.0170(5) Uani d . 1 . .
    H H5 1.3821 0.3693 0.0281 0.020 Uiso calc R 1 . .
    C C6 1.1803(4) 0.4515(4) 0.12958(17) 0.0147(5) Uani d . 1 . .
    C C7 1.2478(4) 0.6059(4) 0.16230(17) 0.0145(5) Uani d . 1 . .
    N N2 0.8203(3) 0.6662(3) 0.38093(15) 0.0140(4) Uani d . 1 . .
    C C9 0.8504(4) 0.8386(4) 0.38654(18) 0.0149(5) Uani d . 1 . .
    H H9 0.9058 0.9087 0.3349 0.018 Uiso calc R 1 . .
    C C10 0.8047(4) 0.9181(4) 0.46359(18) 0.0152(5) Uani d . 1 . .
    H H10 0.8249 1.0422 0.4642 0.018 Uiso calc R 1 . .
    C C11 0.7280(4) 0.8137(4) 0.54125(17) 0.0145(5) Uani d . 1 . .
    C C12 0.6947(4) 0.6355(4) 0.53510(18) 0.0164(5) Uani d . 1 . .
    H H12 0.6404 0.5619 0.5859 0.020 Uiso calc R 1 . .
    C C13 0.7416(4) 0.5671(4) 0.45432(18) 0.0161(5) Uani d . 1 . .
    H H13 0.7174 0.4465 0.4506 0.019 Uiso calc R 1 . .
    C C14 0.6845(4) 0.8833(4) 0.62729(18) 0.0169(5) Uani d . 1 . .
    H H14 0.6167 0.8189 0.6759 0.020 Uiso calc R 1 . .
    N N1 1.0162(3) 0.4206(3) 0.17580(15) 0.0138(4) Uani d . 1 . .
    N N3 0.7389(3) 1.0317(4) 0.63636(15) 0.0172(4) Uani d . 1 . .
    O O1 0.6349(3) 0.1882(3) 0.21279(13) 0.0174(4) Uani d . 1 . .
    O O2 0.7219(3) 0.3883(3) 0.28564(13) 0.0167(4) Uani d . 1 . .
    O O3 1.1531(3) 0.6594(3) 0.23461(13) 0.0175(4) Uani d . 1 . .
    O O4 1.3813(3) 0.6698(3) 0.12037(13) 0.0187(4) Uani d . 1 . .
    O O5 0.6858(3) 0.8261(3) 0.16420(12) 0.0159(4) Uani d . 1 . .
    H H5C 0.6703 0.9360 0.1789 0.024 Uiso d R 1 . .
    H H5B 0.5729 0.8094 0.1586 0.024 Uiso d R 1 . .
    O O6 0.6877(3) 1.0704(3) 0.72334(13) 0.0215(4) Uani d . 1 . .
    H H6 0.7376 1.1574 0.7314 0.032 Uiso calc R 1 . .
loop_
    _atom_site_aniso_label
    _atom_site_aniso_U_11
    _atom_site_aniso_U_22
    _atom_site_aniso_U_33
    _atom_site_aniso_U_12
    _atom_site_aniso_U_13
    _atom_site_aniso_U_23
    Cu1 0.01538(18) 0.01586(18) 0.01443(18) -0.00932(13) 0.00346(12)
                                                                    -0.00687(12)
    C1 0.0162(12) 0.0134(11) 0.0143(11) -0.0060(9) 0.0011(9) -0.0022(9)
    C2 0.0149(11) 0.0129(11) 0.0144(11) -0.0061(9) 0.0004(9) -0.0016(9)
    C3 0.0206(12) 0.0160(12) 0.0177(12) -0.0105(10) 0.0004(10) -0.0063(10)
    C4 0.0225(13) 0.0182(12) 0.0156(12) -0.0084(10) 0.0035(10) -0.0086(10)
    C5 0.0179(12) 0.0186(12) 0.0160(12) -0.0079(10) 0.0005(9) -0.0043(10)
    C6 0.0147(11) 0.0154(11) 0.0151(11) -0.0071(9) 0.0008(9) -0.0028(9)
    C7 0.0166(12) 0.0152(11) 0.0139(11) -0.0079(9) -0.0011(9) -0.0039(9)
    N2 0.0138(10) 0.0160(10) 0.0149(10) -0.0075(8) 0.0024(8) -0.0056(8)
    C9 0.0136(11) 0.0145(11) 0.0161(12) -0.0045(9) 0.0008(9) -0.0031(9)
    C10 0.0145(11) 0.0145(11) 0.0184(12) -0.0073(9) -0.0003(9) -0.0037(9)
    C11 0.0115(11) 0.0181(12) 0.0158(12) -0.0071(9) 0.0009(9) -0.0050(9)
    C12 0.0168(12) 0.0194(12) 0.0167(12) -0.0110(10) 0.0010(9) -0.0038(10)
    C13 0.0144(11) 0.0181(12) 0.0182(12) -0.0087(10) 0.0004(9) -0.0037(10)
    C14 0.0156(12) 0.0215(12) 0.0159(12) -0.0091(10) 0.0018(9) -0.0048(10)
    N1 0.0157(10) 0.0154(10) 0.0142(10) -0.0090(8) 0.0017(8) -0.0054(8)
    N3 0.0170(10) 0.0240(11) 0.0152(10) -0.0099(9) 0.0035(8) -0.0092(9)
    O1 0.0198(9) 0.0155(8) 0.0211(9) -0.0109(7) 0.0014(7) -0.0051(7)
    O2 0.0199(9) 0.0189(9) 0.0168(9) -0.0124(7) 0.0041(7) -0.0066(7)
    O3 0.0184(9) 0.0222(9) 0.0178(9) -0.0119(7) 0.0030(7) -0.0088(7)
    O4 0.0192(9) 0.0222(9) 0.0201(9) -0.0129(8) 0.0035(7) -0.0069(7)
    O5 0.0147(8) 0.0166(8) 0.0188(9) -0.0069(7) 0.0031(7) -0.0072(7)
    O6 0.0280(10) 0.0280(10) 0.0190(9) -0.0173(9) 0.0085(8) -0.0150(8)
loop_
    _geom_bond_atom_site_label_1
    _geom_bond_atom_site_label_2
    _geom_bond_site_symmetry_2
    _geom_bond_distance
    _geom_bond_publ_flag
    Cu1 N1 . 1.903(2) y
    Cu1 N2 . 1.957(2) y
    Cu1 O2 . 2.0018(18) y
    Cu1 O3 . 2.0574(18) y
    Cu1 O5 . 2.2273(18) y
    C1 O1 . 1.229(3) ?
    C1 O2 . 1.286(3) ?
    C1 C2 . 1.524(3) ?
    C2 N1 . 1.334(3) ?
    C2 C3 . 1.372(4) ?
    C3 C4 . 1.397(4) ?
    C3 H3 . 0.9500 ?
    C4 C5 . 1.394(4) ?
    C4 H4 . 0.9500 ?
    C5 C6 . 1.380(4) ?
    C5 H5 . 0.9500 ?
    C6 N1 . 1.335(3) ?
    C6 C7 . 1.520(3) ?
    C7 O4 . 1.231(3) ?
    C7 O3 . 1.295(3) ?
    N2 C9 . 1.345(3) ?
    N2 C13 . 1.348(3) ?
    C9 C10 . 1.375(4) ?
    C9 H9 . 0.9500 ?
    C10 C11 . 1.401(3) ?
    C10 H10 . 0.9500 ?
    C11 C12 . 1.399(3) ?
    C11 C14 . 1.463(4) ?
    C12 C13 . 1.387(4) ?
    C12 H12 . 0.9500 ?
    C13 H13 . 0.9500 ?
    C14 N3 . 1.280(3) ?
    C14 H14 . 0.9500 ?
    N3 O6 . 1.390(3) ?
    O5 H5C . 0.8400 ?
    O5 H5B . 0.8263 ?
    O6 H6 . 0.8400 ?
loop_
    _geom_angle_atom_site_label_1
    _geom_angle_atom_site_label_2
    _geom_angle_atom_site_label_3
    _geom_angle_site_symmetry_1
    _geom_angle_site_symmetry_3
    _geom_angle
    _geom_angle_publ_flag
    N1 Cu1 N2 . . 168.18(9) y
    N1 Cu1 O2 . . 81.66(8) y
    N2 Cu1 O2 . . 97.18(8) y
    N1 Cu1 O3 . . 79.84(8) y
    N2 Cu1 O3 . . 99.02(8) y
    O2 Cu1 O3 . . 159.29(8) y
    N1 Cu1 O5 . . 91.57(8) y
    N2 Cu1 O5 . . 100.24(8) y
    O2 Cu1 O5 . . 96.71(7) y
    O3 Cu1 O5 . . 93.03(7) y
    O1 C1 O2 . . 125.2(2) ?
    O1 C1 C2 . . 119.9(2) ?
    O2 C1 C2 . . 114.9(2) ?
    N1 C2 C3 . . 120.4(2) ?
    N1 C2 C1 . . 111.3(2) ?
    C3 C2 C1 . . 128.3(2) ?
    C2 C3 C4 . . 118.0(2) ?
    C2 C3 H3 . . 121.0 ?
    C4 C3 H3 . . 121.0 ?
    C5 C4 C3 . . 120.7(2) ?
    C5 C4 H4 . . 119.7 ?
    C3 C4 H4 . . 119.7 ?
    C6 C5 C4 . . 117.9(2) ?
    C6 C5 H5 . . 121.1 ?
    C4 C5 H5 . . 121.1 ?
    N1 C6 C5 . . 120.2(2) ?
    N1 C6 C7 . . 111.4(2) ?
    C5 C6 C7 . . 128.5(2) ?
    O4 C7 O3 . . 125.6(2) ?
    O4 C7 C6 . . 120.1(2) ?
    O3 C7 C6 . . 114.3(2) ?
    C9 N2 C13 . . 118.4(2) ?
    C9 N2 Cu1 . . 118.92(17) ?
    C13 N2 Cu1 . . 122.68(18) ?
    N2 C9 C10 . . 123.0(2) ?
    N2 C9 H9 . . 118.5 ?
    C10 C9 H9 . . 118.5 ?
    C9 C10 C11 . . 119.2(2) ?
    C9 C10 H10 . . 120.4 ?
    C11 C10 H10 . . 120.4 ?
    C12 C11 C10 . . 117.8(2) ?
    C12 C11 C14 . . 119.7(2) ?
    C10 C11 C14 . . 122.5(2) ?
    C13 C12 C11 . . 119.5(2) ?
    C13 C12 H12 . . 120.2 ?
    C11 C12 H12 . . 120.2 ?
    N2 C13 C12 . . 122.1(2) ?
    N2 C13 H13 . . 119.0 ?
    C12 C13 H13 . . 119.0 ?
    N3 C14 C11 . . 119.3(2) ?
    N3 C14 H14 . . 120.4 ?
    C11 C14 H14 . . 120.4 ?
    C2 N1 C6 . . 122.9(2) ?
    C2 N1 Cu1 . . 117.51(17) ?
    C6 N1 Cu1 . . 119.60(17) ?
    C14 N3 O6 . . 110.1(2) ?
    C1 O2 Cu1 . . 113.75(16) ?
    C7 O3 Cu1 . . 113.79(16) ?
    Cu1 O5 H5C . . 109.5 ?
    Cu1 O5 H5B . . 110.7 ?
    H5C O5 H5B . . 112.6 ?
    N3 O6 H6 . . 109.5 ?
loop_
    _geom_torsion_atom_site_label_1
    _geom_torsion_atom_site_label_2
    _geom_torsion_atom_site_label_3
    _geom_torsion_atom_site_label_4
    _geom_torsion_site_symmetry_1
    _geom_torsion_site_symmetry_2
    _geom_torsion_site_symmetry_3
    _geom_torsion_site_symmetry_4
    _geom_torsion
    _geom_torsion_publ_flag
    O1 C1 C2 N1 . . . . 174.9(2) ?
    O2 C1 C2 N1 . . . . -5.5(3) ?
    O1 C1 C2 C3 . . . . -6.4(4) ?
    O2 C1 C2 C3 . . . . 173.2(2) ?
    N1 C2 C3 C4 . . . . 0.5(4) ?
    C1 C2 C3 C4 . . . . -178.1(2) ?
    C2 C3 C4 C5 . . . . -1.2(4) ?
    C3 C4 C5 C6 . . . . 1.0(4) ?
    C4 C5 C6 N1 . . . . -0.1(4) ?
    C4 C5 C6 C7 . . . . -179.9(2) ?
    N1 C6 C7 O4 . . . . -171.9(2) ?
    C5 C6 C7 O4 . . . . 7.9(4) ?
    N1 C6 C7 O3 . . . . 7.7(3) ?
    C5 C6 C7 O3 . . . . -172.5(2) ?
    N1 Cu1 N2 C9 . . . . 116.4(4) ?
    O2 Cu1 N2 C9 . . . . -160.01(19) ?
    O3 Cu1 N2 C9 . . . . 32.9(2) ?
    O5 Cu1 N2 C9 . . . . -61.82(19) ?
    N1 Cu1 N2 C13 . . . . -61.9(5) ?
    O2 Cu1 N2 C13 . . . . 21.7(2) ?
    O3 Cu1 N2 C13 . . . . -145.3(2) ?
    O5 Cu1 N2 C13 . . . . 119.9(2) ?
    C13 N2 C9 C10 . . . . 0.0(4) ?
    Cu1 N2 C9 C10 . . . . -178.33(19) ?
    N2 C9 C10 C11 . . . . 1.6(4) ?
    C9 C10 C11 C12 . . . . -2.2(4) ?
    C9 C10 C11 C14 . . . . 177.2(2) ?
    C10 C11 C12 C13 . . . . 1.1(4) ?
    C14 C11 C12 C13 . . . . -178.3(2) ?
    C9 N2 C13 C12 . . . . -1.1(4) ?
    Cu1 N2 C13 C12 . . . . 177.19(19) ?
    C11 C12 C13 N2 . . . . 0.5(4) ?
    C12 C11 C14 N3 . . . . 171.6(2) ?
    C10 C11 C14 N3 . . . . -7.7(4) ?
    C3 C2 N1 C6 . . . . 0.4(4) ?
    C1 C2 N1 C6 . . . . 179.2(2) ?
    C3 C2 N1 Cu1 . . . . 179.26(19) ?
    C1 C2 N1 Cu1 . . . . -1.9(3) ?
    C5 C6 N1 C2 . . . . -0.6(4) ?
    C7 C6 N1 C2 . . . . 179.3(2) ?
    C5 C6 N1 Cu1 . . . . -179.45(19) ?
    C7 C6 N1 Cu1 . . . . 0.4(3) ?
    N2 Cu1 N1 C2 . . . . 90.7(4) ?
    O2 Cu1 N1 C2 . . . . 5.49(18) ?
    O3 Cu1 N1 C2 . . . . 176.1(2) ?
    O5 Cu1 N1 C2 . . . . -91.07(19) ?
    N2 Cu1 N1 C6 . . . . -90.4(4) ?
    O2 Cu1 N1 C6 . . . . -175.6(2) ?
    O3 Cu1 N1 C6 . . . . -4.92(19) ?
    O5 Cu1 N1 C6 . . . . 87.88(19) ?
    C11 C14 N3 O6 . . . . -178.7(2) ?
    O1 C1 O2 Cu1 . . . . -170.6(2) ?
    C2 C1 O2 Cu1 . . . . 9.9(3) ?
    N1 Cu1 O2 C1 . . . . -8.63(17) ?
    N2 Cu1 O2 C1 . . . . -176.76(17) ?
    O3 Cu1 O2 C1 . . . . -35.5(3) ?
    O5 Cu1 O2 C1 . . . . 81.98(17) ?
    O4 C7 O3 Cu1 . . . . 168.1(2) ?
    C6 C7 O3 Cu1 . . . . -11.5(3) ?
    N1 Cu1 O3 C7 . . . . 9.31(17) ?
    N2 Cu1 O3 C7 . . . . 177.38(17) ?
    O2 Cu1 O3 C7 . . . . 36.3(3) ?
    O5 Cu1 O3 C7 . . . . -81.74(18) ?
loop_
    _geom_hbond_atom_site_label_D
    _geom_hbond_atom_site_label_H
    _geom_hbond_atom_site_label_A
    _geom_hbond_site_symmetry_A
    _geom_hbond_distance_DH
    _geom_hbond_distance_HA
    _geom_hbond_distance_DA
    _geom_hbond_angle_DHA
    _geom_hbond_publ_flag
    O5 H5C O1 1_565 0.84 1.93 2.769(3) 180 y
    O5 H5B O4 1_455 0.83 2.07 2.836(3) 155 y
    O5 H5B O6 2_676 0.83 2.51 2.939(3) 113 y
    O6 H6 O3 2_776 0.84 1.89 2.725(3) 173 y
data_global
_journal_date_recd_electronic     2008-06-18
_journal_date_accepted     2008-06-27
_journal_name_full     'Acta Crystallographica, Section E'
_journal_year     2008
_journal_volume     64
_journal_issue      8
_journal_page_first     m979
_journal_page_last     m980
_journal_paper_category     QM
_journal_coeditor_code     HY2141
_publ_contact_author_name     'E. M. Mutambi'
_publ_contact_author_address
;
University of Bristol
Bristol
England
BS8 1TS
UK
;
_publ_contact_author_email     'emutambi@yahoo.com'
_publ_contact_author_fax     ?
_publ_contact_author_phone     '+447825803999'
_publ_section_title
;\
Aqua[4-(hydroxyiminomethyl)pyridine-\k<i>N</i>^1^](pyridine-2,6-dicarboxylato-\
\k^3^<i>O</i>^2^,<i>N</i>,<i>O</i>^6^)copper(II)
;
loop_
    _publ_author_name
    _publ_author_footnote
    _publ_author_address
    'Mutambi, E. M.' .
;
University of Bristol
Bristol
England BS8 1TS
England
;
