# Supplementary material for: Aqua­[4-(hydroxy­imino­meth­yl)pyridine-κN 1](pyridine-2,6-dicarboxyl­ato-κ3 O 2,N,O 6)copper(II)
Source: Acta Crystallogr Sect E Struct Rep Online. 2008 Jul 5;64(Pt 8):m979–80. doi: 10.1107/S1600536808019673 (PMC2961909; doi:10.1107/S1600536808019673)
Supplement: Supplementary file 2 [file e-64-0m979-Isup2.hkl]

# 
# h,k,l, Fc-squared, Fo-squared, sigma(Fo-squared) and status flag 
# 
data_I
_shelx_title ' 2008src0171 in P1           New: P-1' 
_shelx_refln_list_code          4 
_shelx_F_calc_maximum      216.44 
_exptl_crystal_F_000       374.00 
_reflns_d_resolution_high  0.7736 
 
loop_ 
 _symmetry_equiv_pos_as_xyz 
 'x, y, z' 
 '-x, -y, -z' 
 
_cell_length_a     6.7826 
_cell_length_b     7.1858 
_cell_length_c    14.8746 
_cell_angle_alpha  76.154 
_cell_angle_beta   87.152 
_cell_angle_gamma  69.739 
 
_shelx_F_squared_multiplier     1.000 
 
loop_ 
 _refln_index_h 
 _refln_index_k 
 _refln_index_l 
 _refln_F_squared_calc 
 _refln_F_squared_meas 
 _refln_F_squared_sigma 
 _refln_observed_status 
   1   0   0     3813.68     3746.52     59.04 o 
   2   0   0     7414.72     7835.90     92.62 o 
   3   0   0      277.72      288.89      4.33 o 
   4   0   0      241.03      207.28      3.43 o 
   5   0   0      917.69      915.96     14.44 o 
   6   0   0       85.49       82.33      3.43 o 
   7   0   0       60.67       95.33      5.06 o 
   8   0   0       39.74       48.39      5.24 o 
  -7   1   0       70.94      103.28      6.86 o 
  -6   1   0       69.09       63.19      3.61 o 
  -5   1   0      176.44      168.28      4.87 o 
  -4   1   0      414.96      375.01      6.68 o 
  -3   1   0      306.53      276.43      4.87 o 
  -2   1   0      291.89      347.03      5.60 o 
  -1   1   0      629.48      689.54     10.83 o 
   0   1   0     4249.58     4567.32     83.78 o 
   1   1   0     7498.65     7478.59    133.79 o 
   2   1   0     2478.53     2586.09     31.06 o 
   3   1   0      698.88      807.62     10.29 o 
   4   1   0      267.21      262.53      4.87 o 
   5   1   0      557.40      527.40      8.31 o 
   6   1   0     1385.03     1374.75     24.37 o 
   7   1   0       36.33       26.18      1.44 o 
   8   1   0       83.15       70.06      4.33 o 
  -7   2   0       34.02      124.58      7.22 o 
  -6   2   0       53.81       57.42      3.61 o 
  -5   2   0      317.55      308.93      7.76 o 
  -4   2   0      285.99      241.40      7.40 o 
  -3   2   0     1032.42      963.98     15.53 o 
  -2   2   0      306.09      287.08      5.06 o 
  -1   2   0      820.76      745.87     13.54 o 
   0   2   0       45.19       28.71      0.90 o 
   1   2   0      448.72      432.79      5.78 o 
   2   2   0      850.12      866.84     11.74 o 
   3   2   0      376.68      359.67      5.24 o 
   4   2   0      219.72      246.82      3.61 o 
   5   2   0      455.79      440.19      8.49 o 
   6   2   0      497.16      488.40      8.49 o 
   7   2   0      226.67      208.90      5.24 o 
   8   2   0      129.19      127.11      6.86 o 
  -6   3   0       72.23       55.97      3.97 o 
  -5   3   0       15.61       40.81      4.51 o 
  -4   3   0      413.97      419.61     11.19 o 
  -3   3   0      750.11      718.07     11.01 o 
  -2   3   0      489.43      499.23      7.58 o 
  -1   3   0      203.02      197.71      3.43 o 
   0   3   0       19.89       31.60      1.08 o 
   1   3   0     1401.37     1469.90     18.60 o 
   2   3   0     4296.45     4319.05     52.18 o 
   3   3   0     3213.82     3487.96     49.83 o 
   4   3   0        8.77        7.58      0.54 o 
   5   3   0      104.96      110.32      1.81 o 
   6   3   0       12.41       13.18      0.90 o 
   7   3   0      302.65      303.15      6.68 o 
   8   3   0      319.35      294.67     11.56 o 
  -5   4   0        8.23       26.36      4.33 o 
  -4   4   0      259.17      257.83      8.67 o 
  -3   4   0      707.01      723.66     14.81 o 
  -2   4   0      298.24      281.85      5.06 o 
  -1   4   0     1707.81     1841.66     26.90 o 
   0   4   0     1283.00     1466.65     18.42 o 
   1   4   0     2651.54     2794.45     35.21 o 
   2   4   0     3454.25     3727.56     46.04 o 
   3   4   0      541.32      551.60      7.58 o 
   4   4   0      832.12      868.65     11.37 o 
   5   4   0       93.10       94.61      3.79 o 
   6   4   0      832.88      881.47     22.93 o 
   7   4   0      757.42      794.62     21.85 o 
   8   4   0       28.22       34.85      5.78 o 
  -5   5   0       62.35       53.81      3.79 o 
  -4   5   0        0.40        0.36      2.35 o 
  -3   5   0      777.37      794.08     17.33 o 
  -2   5   0      501.87      501.04      9.93 o 
  -1   5   0      261.49      263.61      5.78 o 
   0   5   0      765.92      729.98     10.47 o 
   1   5   0        7.73       11.56      1.08 o 
   2   5   0     1281.37     1246.91     17.15 o 
   3   5   0      901.37      954.77     12.82 o 
   4   5   0       26.60       27.81      1.26 o 
   5   5   0       43.70       42.25      1.08 o 
   6   5   0       91.93      100.03      4.69 o 
   7   5   0      883.30      895.91     19.86 o 
   8   5   0      807.57      789.75     41.35 o 
  -4   6   0        4.04        0.90      2.17 o 
  -3   6   0        6.42       12.82      2.71 o 
  -2   6   0      180.98      189.94      5.60 o 
  -1   6   0      768.55      822.25     14.62 o 
   0   6   0       61.24       68.97      2.35 o 
   1   6   0       13.03        6.50      1.08 o 
   2   6   0        7.20        4.15      1.08 o 
   3   6   0      245.78      249.17      4.15 o 
   4   6   0       89.11       95.87      2.17 o 
   5   6   0      275.72      255.67      4.69 o 
   6   6   0      110.90      143.00      8.31 o 
   7   6   0       17.55       19.14      3.61 o 
   8   6   0       84.50       61.75      4.69 o 
  -2   7   0      266.43      259.28      7.40 o 
  -1   7   0      570.34      589.51     13.36 o 
   0   7   0      189.58      229.67      5.96 o 
   1   7   0      163.53      171.71      4.87 o 
   2   7   0        6.86        4.33      1.44 o 
   3   7   0        3.68        4.51      1.26 o 
   4   7   0      157.47      162.50      4.33 o 
   5   7   0      746.45      672.93     17.87 o 
   6   7   0      148.35      161.96      7.04 o 
   7   7   0       17.27       15.17      2.71 o 
  -1   8   0      447.96      361.83     12.10 o 
   0   8   0      845.41      870.82     22.39 o 
   1   8   0       66.52       58.68      3.07 o 
   2   8   0       13.46       15.53      2.17 o 
   3   8   0      156.74      143.54      5.42 o 
   4   8   0      180.29      171.53      7.58 o 
   5   8   0      375.40      397.76     22.03 o 
   6   8   0       74.94       76.56      4.87 o 
   3   9   0       66.16       67.71      3.79 o 
  -6  -8   1      271.20      275.53     12.10 o 
  -5  -8   1        5.08        1.44      1.62 o 
  -4  -8   1      171.21      185.25      7.04 o 
  -3  -8   1      120.64      129.46      5.06 o 
  -2  -8   1      264.82      288.71      8.49 o 
  -1  -8   1      186.81      165.39      5.60 o 
   0  -8   1        0.06        0.00      1.44 o 
  -7  -7   1       25.04       19.14      2.71 o 
  -6  -7   1      565.18      542.03     15.89 o 
  -5  -7   1      116.03      110.68      4.69 o 
  -4  -7   1       95.00       93.89      3.61 o 
  -3  -7   1       81.72       80.53      2.71 o 
  -2  -7   1      203.66      212.33      5.24 o 
  -1  -7   1      475.13      507.18     10.47 o 
   0  -7   1      149.50      134.15      4.15 o 
   1  -7   1      170.95      165.21      6.14 o 
   2  -7   1      252.99      243.39      9.75 o 
  -8  -6   1        3.87       -2.35      3.61 o 
  -7  -6   1      667.95      655.60     22.57 o 
  -6  -6   1      467.83      456.08     11.19 o 
  -5  -6   1      104.88      103.46      2.53 o 
  -4  -6   1      233.75      229.67      4.69 o 
  -3  -6   1      464.78      483.71      8.31 o 
  -2  -6   1      756.04      764.47     11.74 o 
  -1  -6   1       65.39       56.51      1.99 o 
   0  -6   1      195.09      178.75      3.97 o 
   1  -6   1        6.92        5.96      1.26 o 
   2  -6   1       31.67       34.67      2.35 o 
   3  -6   1       41.50       31.06      3.25 o 
  -8  -5   1      111.60      100.03      8.49 o 
  -7  -5   1        4.31        3.07      2.35 o 
  -6  -5   1     2301.01     2380.08     57.60 o 
  -5  -5   1     4808.22     4811.25     64.28 o 
  -4  -5   1       12.60       11.37      1.08 o 
  -3  -5   1      591.76      597.28      8.49 o 
  -2  -5   1        5.82        5.78      0.90 o 
  -1  -5   1      910.97      922.27     12.82 o 
   0  -5   1      213.88      211.07      4.15 o 
   1  -5   1       88.78       84.86      2.53 o 
   2  -5   1       22.55       31.42      2.53 o 
   3  -5   1       44.11       37.92      1.99 o 
   4  -5   1       95.80       91.54      5.06 o 
   5  -5   1       64.98       46.22      6.14 o 
  -8  -4   1       44.65       36.29      3.07 o 
  -7  -4   1       65.42       63.56      3.79 o 
  -6  -4   1      240.31      232.74      4.15 o 
  -5  -4   1     3144.76     3280.50     44.24 o 
  -4  -4   1     1233.10     1227.41     17.33 o 
  -3  -4   1      344.59      360.93      5.06 o 
  -2  -4   1      212.08      184.71      2.89 o 
  -1  -4   1     1160.75     1188.77     15.53 o 
   0  -4   1      291.30      294.85      4.51 o 
   1  -4   1      691.44      738.29     11.74 o 
   2  -4   1        1.84        6.86      0.90 o 
   3  -4   1      292.54      314.53      9.75 o 
   4  -4   1       55.77       50.56      3.79 o 
   5  -4   1      272.41      245.37      9.57 o 
  -8  -3   1       56.27       61.39      3.07 o 
  -7  -3   1        0.92        8.12      1.44 o 
  -6  -3   1       17.50       15.35      1.44 o 
  -5  -3   1       88.86       85.58      2.35 o 
  -4  -3   1      970.39     1055.16     14.62 o 
  -3  -3   1     1155.85     1216.22     15.35 o 
  -2  -3   1       25.73       14.62      0.72 o 
  -1  -3   1        9.73       15.35      0.72 o 
   0  -3   1     2601.51     2607.39     32.86 o 
   1  -3   1     3787.96     3939.35     59.04 o 
   2  -3   1       18.47       13.90      0.90 o 
   3  -3   1        1.08        2.17      1.08 o 
   4  -3   1      122.88      129.10      4.69 o 
   5  -3   1      554.37      555.39     16.43 o 
   6  -3   1      161.46      153.11      7.22 o 
  -8  -2   1      374.55      375.01     16.43 o 
  -7  -2   1      116.11       96.42      3.79 o 
  -6  -2   1       11.45       10.11      1.08 o 
  -5  -2   1        1.91        4.87      0.72 o 
  -4  -2   1     2356.06     2416.55     32.32 o 
  -3  -2   1     5355.39     5670.69     67.17 o 
  -2  -2   1        6.99        5.96      0.54 o 
  -1  -2   1      540.61      554.66      6.68 o 
   0  -2   1       88.74       91.54      1.62 o 
   1  -2   1      482.64      448.86      9.03 o 
   2  -2   1     2279.72     2147.88     27.62 o 
   3  -2   1       17.96       24.74      1.44 o 
   4  -2   1      489.71      542.21     11.74 o 
   5  -2   1       56.80       67.53      3.07 o 
   6  -2   1      177.59      180.55      9.75 o 
   7  -2   1      288.49      283.65     10.65 o 
  -8  -1   1      156.55      165.75     13.36 o 
  -7  -1   1      531.75      514.94     15.17 o 
  -6  -1   1      529.54      516.93     10.29 o 
  -5  -1   1       96.03       80.71      1.81 o 
  -4  -1   1     3265.13     3429.82     42.43 o 
  -3  -1   1     3154.30     3403.82     41.53 o 
  -2  -1   1     2095.26     1974.73     22.57 o 
  -1  -1   1     2373.99     2474.14     29.61 o 
   0  -1   1     1295.13     1400.75     18.60 o 
   1  -1   1     4781.51     4847.72     58.50 o 
   2  -1   1      193.11      166.83      3.43 o 
   3  -1   1       25.33       36.65      1.44 o 
   4  -1   1      102.73      109.06      2.53 o 
   5  -1   1        8.76       11.19      1.81 o 
   6  -1   1      270.44      252.42      8.31 o 
   7  -1   1      313.47      347.93     15.53 o 
  -8   0   1      415.74      438.39     18.96 o 
  -7   0   1      243.40      232.55      7.40 o 
  -6   0   1      287.86      282.39      6.68 o 
  -5   0   1      203.99      201.68      4.15 o 
  -4   0   1      811.93      808.71     11.56 o 
  -3   0   1     1017.54      903.86     12.64 o 
  -2   0   1       89.81       61.21      1.26 o 
  -1   0   1      344.95      362.37      5.06 o 
   1   0   1     1010.43     1016.52     16.97 o 
   2   0   1     6694.75     6753.12     87.21 o 
   3   0   1     2936.39     2886.17     38.64 o 
   4   0   1      450.11      452.65      7.76 o 
   5   0   1      244.91      239.05      4.69 o 
   6   0   1       94.61       84.68      3.25 o 
   7   0   1      511.61      514.22     16.25 o 
   8   0   1      183.32      168.82      9.21 o 
  -7   1   1      167.74      176.94      8.31 o 
  -6   1   1      396.97      390.54     11.01 o 
  -5   1   1       58.42       66.62      2.71 o 
  -4   1   1        0.28        0.54      0.36 o 
  -3   1   1       62.95       76.01      1.81 o 
  -2   1   1     1048.32     1090.37     18.78 o 
  -1   1   1      301.89      299.90      5.06 o 
   0   1   1       33.86       49.29      1.26 o 
   1   1   1       20.78       29.79      0.54 o 
   2   1   1      611.53      619.12      8.49 o 
   3   1   1     1129.51     1128.47     14.26 o 
   4   1   1     3711.32     3845.28     51.10 o 
   5   1   1      930.20      947.73     13.18 o 
   6   1   1      468.32      492.37     11.37 o 
   7   1   1      269.87      264.51      9.39 o 
   8   1   1      154.09      183.08     12.64 o 
  -7   2   1      281.71      295.75     11.56 o 
  -6   2   1      407.63      421.96     11.92 o 
  -5   2   1       90.36      109.24      3.97 o 
  -4   2   1      814.77      865.40     17.69 o 
  -3   2   1       66.46       70.06      2.35 o 
  -2   2   1     2108.58     1920.02     26.90 o 
  -1   2   1       49.23       33.76      1.26 o 
   0   2   1     3377.23     2856.74     53.62 o 
   1   2   1     2215.94     2277.16     30.15 o 
   2   2   1      951.64      980.77     12.10 o 
   3   2   1     2495.25     2468.19     29.43 o 
   4   2   1     1725.94     1761.31     22.03 o 
   5   2   1       45.18       50.01      1.44 o 
   6   2   1       29.97       28.89      1.26 o 
   7   2   1        0.88        1.62      0.90 o 
   8   2   1      338.24      291.05     18.78 o 
  -6   3   1      823.63      794.98     26.00 o 
  -5   3   1      876.15      901.69     22.21 o 
  -4   3   1      181.25      169.90      5.42 o 
  -3   3   1       25.15       28.35      0.90 o 
  -2   3   1       32.76       39.90      1.62 o 
  -1   3   1     1227.63     1182.09     18.96 o 
   0   3   1     2665.97     2834.17     47.67 o 
   1   3   1       28.46       23.11      1.08 o 
   2   3   1      102.18      130.54      2.17 o 
   3   3   1     1258.16     1398.04     17.33 o 
   4   3   1     2273.93     2482.27     46.58 o 
   5   3   1      758.24      753.64     13.72 o 
   6   3   1     1226.48     1276.52     17.87 o 
   7   3   1        0.89        3.61      0.72 o 
   8   3   1      268.59      301.89     18.78 o 
  -6   4   1      188.42      169.36     11.37 o 
  -5   4   1      808.34      840.30     20.58 o 
  -4   4   1      175.05      233.10      9.21 o 
  -3   4   1        1.71        3.79      0.90 o 
  -2   4   1      120.12      126.57      2.71 o 
  -1   4   1      558.75      527.76      7.94 o 
   0   4   1       15.44        5.96      0.72 o 
   1   4   1      558.96      573.80      9.57 o 
   2   4   1      356.61      368.15      5.24 o 
   3   4   1      534.61      583.01      8.67 o 
   4   4   1       15.84       23.65      1.99 o 
   5   4   1      921.01      921.37     23.11 o 
   6   4   1     3518.06     3719.97     71.32 o 
   7   4   1      622.47      660.83     18.42 o 
   8   4   1      193.83      196.80      8.67 o 
  -5   5   1       43.91       63.56      7.04 o 
  -4   5   1      273.41      256.75      8.85 o 
  -3   5   1       67.91       64.82      2.89 o 
  -2   5   1       48.44       50.19      2.17 o 
  -1   5   1       59.73       68.79      2.17 o 
   0   5   1      420.47      415.10      6.32 o 
   1   5   1      635.46      579.04      8.49 o 
   2   5   1       17.76       14.81      1.08 o 
   3   5   1      421.45      409.68      5.96 o 
   4   5   1      125.46      141.92      2.71 o 
   5   5   1      828.20      870.64     21.85 o 
   6   5   1      622.40      642.78     16.97 o 
   7   5   1      413.22      392.35      9.93 o 
   8   5   1      132.68      118.81      5.96 o 
  -4   6   1      185.26      164.85      7.76 o 
  -3   6   1      307.58      324.28     12.46 o 
  -2   6   1      107.40       97.14      4.69 o 
  -1   6   1        1.88        2.89      1.26 o 
   0   6   1        4.27        8.49      1.44 o 
   1   6   1      703.77      756.16     13.54 o 
   2   6   1     1467.07     1497.88     21.67 o 
   3   6   1      121.21      122.42      2.53 o 
   4   6   1       44.37       46.94      1.44 o 
   5   6   1       16.55       19.50      0.72 o 
   6   6   1      351.53      333.85     10.83 o 
   7   6   1      628.92      670.76     18.60 o 
   8   6   1       17.60       17.69      1.99 o 
  -2   7   1      324.53      323.55     12.10 o 
  -1   7   1      143.08      127.65      3.97 o 
   0   7   1       84.76       76.01      3.25 o 
   1   7   1      444.61      459.69      9.39 o 
   2   7   1      336.56      341.43      6.68 o 
   3   7   1      686.56      740.46     12.46 o 
   4   7   1      131.65      133.43      3.61 o 
   5   7   1      162.67      155.46      5.06 o 
   6   7   1      135.05      137.58      6.32 o 
   7   7   1      324.57      313.26     12.64 o 
  -1   8   1       93.20       62.83      3.79 o 
   0   8   1        5.55        3.43      1.81 o 
   1   8   1      157.00      161.78      5.60 o 
   2   8   1      306.45      302.61      7.76 o 
   3   8   1      753.90      744.43     16.79 o 
   4   8   1      143.96      112.12      5.60 o 
   5   8   1       18.25       21.49      2.53 o 
   6   8   1       42.03       55.07      3.97 o 
   2   9   1      109.85      132.35      7.22 o 
   3   9   1      226.30      243.93     10.11 o 
   4   9   1      132.88      122.24      5.24 o 
  -5  -8   2      537.90      498.51     15.71 o 
  -4  -8   2      453.20      383.68     15.71 o 
  -3  -8   2       18.24       15.89      2.71 o 
  -2  -8   2      140.45      157.62      5.24 o 
  -1  -8   2      143.30      144.08      5.96 o 
   0  -8   2      223.91      208.00      7.94 o 
  -7  -7   2       10.31       11.56      2.89 o 
  -6  -7   2       34.25       39.00      2.53 o 
  -5  -7   2      272.16      261.99      7.22 o 
  -4  -7   2      469.77      452.29     11.01 o 
  -3  -7   2       49.22       52.54      2.71 o 
  -2  -7   2       16.37       14.81      1.44 o 
  -1  -7   2       97.47      104.36      3.79 o 
   0  -7   2      115.10      112.31      3.79 o 
   1  -7   2      112.09      106.17      3.61 o 
   2  -7   2      116.43       98.22      4.51 o 
  -7  -6   2      201.68      209.26      8.67 o 
  -6  -6   2       38.63       37.74      1.99 o 
  -5  -6   2      459.31      463.67      8.67 o 
  -4  -6   2      602.05      622.55     12.10 o 
  -3  -6   2       10.07       14.08      1.44 o 
  -2  -6   2       12.25        8.49      1.26 o 
  -1  -6   2      180.91      173.51      4.33 o 
   0  -6   2      118.32      126.93      3.79 o 
   1  -6   2      613.01      570.55     11.01 o 
   2  -6   2      154.07      164.85      4.33 o 
   3  -6   2       90.47       76.19      4.33 o 
  -8  -5   2      189.62      170.99      8.12 o 
  -7  -5   2      140.17      127.47      5.24 o 
  -6  -5   2      295.67      280.40      5.24 o 
  -5  -5   2        8.28       10.11      1.08 o 
  -4  -5   2      996.24     1006.41     15.17 o 
  -3  -5   2     1314.20     1324.37     16.79 o 
  -2  -5   2      690.19      690.26     10.11 o 
  -1  -5   2      177.17      185.79      3.61 o 
   0  -5   2       57.44       50.92      1.99 o 
   1  -5   2      490.56      607.21     12.64 o 
   2  -5   2     1239.57     1422.95     27.08 o 
   3  -5   2      124.86      131.26      4.15 o 
   4  -5   2       16.90       22.39      3.07 o 
  -8  -4   2       13.30       11.56      1.99 o 
  -7  -4   2      509.33      540.04     13.00 o 
  -6  -4   2      137.64      133.43      2.89 o 
  -5  -4   2      375.03      370.14      6.50 o 
  -4  -4   2       17.66       17.87      0.90 o 
  -3  -4   2      832.90      819.54     11.01 o 
  -2  -4   2     4536.16     4589.89     53.08 o 
  -1  -4   2     1886.73     2015.72     26.54 o 
   0  -4   2        2.43        4.69      0.90 o 
   1  -4   2      687.13      717.34     12.64 o 
   2  -4   2      435.45      437.67      8.67 o 
   3  -4   2      283.26      247.36      7.94 o 
   4  -4   2      217.54      252.24      8.31 o 
   5  -4   2        3.36        1.99      1.99 o 
  -8  -3   2      167.50      160.33      6.14 o 
  -7  -3   2      671.90      698.93     14.08 o 
  -6  -3   2       62.62       63.56      1.81 o 
  -5  -3   2      348.75      358.76      5.06 o 
  -4  -3   2       31.61       29.97      0.90 o 
  -3  -3   2     2804.85     2962.91     34.12 o 
  -2  -3   2     1053.12     1016.34     12.28 o 
  -1  -3   2      688.30      653.25      7.76 o 
   0  -3   2      175.92      168.10      2.71 o 
   1  -3   2      128.56      128.56      2.53 o 
   2  -3   2        7.05        1.81      0.72 o 
   3  -3   2      804.30      902.77     17.51 o 
   4  -3   2      526.80      560.26     14.99 o 
   5  -3   2        0.92        4.51      2.71 o 
   6  -3   2        0.51        4.87      2.89 o 
  -8  -2   2      296.82      317.24     13.18 o 
  -7  -2   2       59.54       60.12      2.53 o 
  -6  -2   2       54.38       62.65      1.99 o 
  -5  -2   2     2044.10     2065.91     26.90 o 
  -4  -2   2      135.38      125.31      2.35 o 
  -3  -2   2      765.56      815.75     10.47 o 
  -2  -2   2      982.69      938.52     11.19 o 
  -1  -2   2     1458.33     1445.88     16.61 o 
   0  -2   2      990.13      980.59     11.37 o 
   1  -2   2     1655.87     1869.29     22.03 o 
   2  -2   2       40.34       37.37      1.08 o 
   3  -2   2      831.84      935.64     14.81 o 
   4  -2   2       39.84       32.68      1.99 o 
   5  -2   2      186.24      206.19      6.32 o 
   6  -2   2       48.19       46.40      4.33 o 
   7  -2   2       34.34       21.67      4.69 o 
  -8  -1   2       34.01       31.60      5.60 o 
  -7  -1   2       11.84       12.82      1.26 o 
  -6  -1   2      137.14      137.40      3.25 o 
  -5  -1   2      225.85      217.93      3.43 o 
  -4  -1   2      674.41      639.71      8.31 o 
  -3  -1   2       69.97       67.53      1.26 o 
  -2  -1   2     3597.18     3652.81     43.87 o 
  -1  -1   2       52.74       72.76      1.26 o 
   0  -1   2     5609.05     5774.33     57.24 o 
   1  -1   2    46847.70    44222.06   1348.20 o 
   2  -1   2       72.16       64.28      1.99 o 
   3  -1   2     6616.91     7621.40    142.64 o 
   4  -1   2      168.85      183.26      4.33 o 
   5  -1   2        3.68        4.87      1.26 o 
   6  -1   2      147.72      131.81      5.24 o 
   7  -1   2       12.88       17.69      2.53 o 
  -8   0   2       10.94       24.19      5.24 o 
  -7   0   2        0.46        4.51      2.53 o 
  -6   0   2      482.25      480.46      9.03 o 
  -5   0   2      848.64      866.30     12.46 o 
  -4   0   2       46.20       36.83      1.08 o 
  -3   0   2       20.38       12.46      0.72 o 
  -2   0   2     1297.09     1245.65     16.97 o 
  -1   0   2      126.97      123.14      2.17 o 
   1   0   2     3533.02     3554.58     46.22 o 
   2   0   2     3974.18     4287.82     52.36 o 
   3   0   2      216.10      225.51      3.43 o 
   4   0   2     3981.57     4260.19     53.81 o 
   5   0   2     1429.06     1331.59     21.31 o 
   6   0   2       63.97       72.04      3.07 o 
   7   0   2       71.29       71.50      4.51 o 
   8   0   2      129.38      105.26      7.22 o 
  -7   1   2       23.80       28.17      3.43 o 
  -6   1   2      105.82      118.81      6.14 o 
  -5   1   2      617.19      640.97     11.19 o 
  -4   1   2     1363.69     1158.62     18.78 o 
  -3   1   2      933.31      827.30     12.46 o 
  -2   1   2        2.96        3.61      0.54 o 
  -1   1   2      150.57      160.87      2.71 o 
   0   1   2      644.77      578.14     10.11 o 
   1   1   2      340.05      347.03      4.87 o 
   2   1   2      231.19      201.14      3.07 o 
   3   1   2      161.20      174.96      2.35 o 
   4   1   2       20.97       21.67      0.90 o 
   5   1   2      440.72      425.57      7.40 o 
   6   1   2      565.49      598.90     10.47 o 
   7   1   2      118.68      124.58      4.69 o 
   8   1   2       24.18       20.04      3.97 o 
  -7   2   2       90.90      109.24      6.32 o 
  -6   2   2       37.56       56.33      4.33 o 
  -5   2   2       32.50       26.18      2.35 o 
  -4   2   2      738.97      754.90     13.18 o 
  -3   2   2     1776.83     1810.24     24.19 o 
  -2   2   2      443.45      449.22      8.67 o 
  -1   2   2       91.20       83.42      2.17 o 
   0   2   2      543.71      602.33      8.67 o 
   1   2   2      677.97      611.18      9.39 o 
   2   2   2     2435.99     2384.59     33.22 o 
   3   2   2     2120.00     2211.62     35.93 o 
   4   2   2       26.86       30.33      0.72 o 
   5   2   2      181.90      187.42      3.43 o 
   6   2   2      109.16      109.96      2.89 o 
   7   2   2       60.39       62.29      2.17 o 
   8   2   2      110.14      102.92      8.67 o 
  -6   3   2       30.21       34.49      3.79 o 
  -5   3   2       66.45       60.67      3.97 o 
  -4   3   2      293.81      262.71      5.06 o 
  -3   3   2      726.86      705.43     11.56 o 
  -2   3   2     2907.56     3260.28     50.01 o 
  -1   3   2       69.06       67.53      1.99 o 
   0   3   2      102.15      118.99      2.35 o 
   1   3   2     1352.74     1674.83     22.93 o 
   2   3   2     7945.47     8805.67    122.96 o 
   3   3   2     5957.08     6841.77    124.76 o 
   4   3   2       37.80       57.42      1.81 o 
   5   3   2       27.66       28.17      1.44 o 
   6   3   2      179.79      199.51      5.24 o 
   7   3   2      974.88      996.48     16.61 o 
   8   3   2      404.78      451.03     22.93 o 
  -5   4   2        0.55      144.26     10.47 o 
  -4   4   2        8.83        8.49      1.08 o 
  -3   4   2      391.33      439.47     10.83 o 
  -2   4   2     1752.48     1787.13     27.62 o 
  -1   4   2      768.84      848.97     14.62 o 
   0   4   2      249.69      236.71      4.51 o 
   1   4   2       20.88       37.74      1.26 o 
   2   4   2      155.23      103.82      2.17 o 
   3   4   2     1741.55     1759.69     23.65 o 
   4   4   2     2337.97     2543.30     59.04 o 
   5   4   2      453.53      459.33      9.93 o 
   6   4   2      965.58     1004.61     20.76 o 
   7   4   2       29.85       24.37      2.71 o 
   8   4   2      932.12      980.77     32.32 o 
  -4   5   2       15.92       70.60      7.22 o 
  -3   5   2      455.43      457.89     10.11 o 
  -2   5   2      160.66      146.25      4.33 o 
  -1   5   2      441.52      419.25      8.31 o 
   0   5   2     1266.78     1357.23     20.76 o 
   1   5   2      130.47      135.60      2.71 o 
   2   5   2      372.41      353.71      5.78 o 
   3   5   2      312.93      289.61      4.51 o 
   4   5   2      415.93      414.73      5.96 o 
   5   5   2       18.06       23.65      2.35 o 
   6   5   2        4.66        1.99      1.44 o 
   7   5   2       62.04       57.24      3.07 o 
   8   5   2      122.37      117.90      5.96 o 
  -4   6   2       16.31       18.42      3.61 o 
  -3   6   2       43.17       29.97      1.99 o 
  -2   6   2      121.91      134.15      4.87 o 
  -1   6   2     1095.42     1073.58     21.49 o 
   0   6   2      674.58      700.73     11.74 o 
   1   6   2       38.90       49.65      1.81 o 
   2   6   2       12.97        9.03      1.08 o 
   3   6   2      291.43      320.49      6.14 o 
   4   6   2       71.57       78.90      2.17 o 
   5   6   2      268.10      266.14     11.74 o 
   6   6   2      266.68      275.17      8.85 o 
   7   6   2       20.46       23.29      2.35 o 
   8   6   2       14.04       18.42      2.35 o 
  -3   7   2       87.57      108.15      8.67 o 
  -2   7   2        3.52        0.72      1.62 o 
  -1   7   2      615.08      575.43     11.92 o 
   0   7   2     1235.83     1283.38     25.82 o 
   1   7   2      588.96      552.14     10.83 o 
   2   7   2        5.91        6.86      1.44 o 
   3   7   2       66.50       54.71      1.81 o 
   4   7   2       31.92       42.07      1.62 o 
   5   7   2      453.53      466.37     11.01 o 
   6   7   2      212.52      229.85      8.12 o 
   7   7   2        2.58        2.89      1.44 o 
  -1   8   2        1.34        8.49      1.99 o 
   0   8   2      223.74      213.05      6.50 o 
   1   8   2      277.22      286.54      8.49 o 
   2   8   2      195.62      185.25      5.60 o 
   3   8   2       23.53       27.08      2.17 o 
   4   8   2      636.91      679.43     16.61 o 
   5   8   2      906.47      919.39     26.18 o 
   6   8   2       13.87       15.89      2.53 o 
   2   9   2      239.88      242.67     10.29 o 
   3   9   2        1.45       -0.72      3.43 o 
   4   9   2       66.37       63.56      3.79 o 
  -5  -8   3      101.60       83.60      5.42 o 
  -4  -8   3       15.52       19.50      2.89 o 
  -3  -8   3      170.29      183.26      7.04 o 
  -2  -8   3      145.49      163.22      6.86 o 
  -1  -8   3       54.46       43.15      3.61 o 
   0  -8   3        1.94       -0.90      1.26 o 
  -6  -7   3      400.12      376.46     11.37 o 
  -5  -7   3       92.45       78.36      3.43 o 
  -4  -7   3       20.53       14.62      1.81 o 
  -3  -7   3        1.33        0.72      1.44 o 
  -2  -7   3      328.17      338.54      7.40 o 
  -1  -7   3      349.82      364.18      8.85 o 
   0  -7   3       18.83       20.94      1.99 o 
   1  -7   3        5.36        5.60      1.62 o 
   2  -7   3       66.22       57.96      3.43 o 
  -7  -6   3      152.27      144.44      6.86 o 
  -6  -6   3      185.05      168.46      5.06 o 
  -5  -6   3     1665.71     1731.34     31.24 o 
  -4  -6   3     2059.51     2100.76     37.56 o 
  -3  -6   3      492.76      482.98      9.03 o 
  -2  -6   3     1284.03     1303.97     21.67 o 
  -1  -6   3        5.54        7.22      1.08 o 
   0  -6   3      181.72      189.22      5.24 o 
   1  -6   3        7.41        9.21      1.08 o 
   2  -6   3      200.16      182.54      5.42 o 
   3  -6   3       42.54       46.04      2.89 o 
  -8  -5   3        4.38        7.04      1.99 o 
  -7  -5   3      196.05      197.71      8.12 o 
  -6  -5   3      173.00      155.64      3.97 o 
  -5  -5   3      470.21      464.57      7.94 o 
  -4  -5   3     2018.56     2044.06     29.43 o 
  -3  -5   3      602.52      599.08      9.03 o 
  -2  -5   3      506.22      517.83      7.94 o 
  -1  -5   3     2082.49     2169.01     30.87 o 
   0  -5   3      370.02      371.58      6.32 o 
   1  -5   3        2.89        5.06      1.44 o 
   2  -5   3       11.35        8.85      1.26 o 
   3  -5   3      287.63      313.62      9.57 o 
   4  -5   3      296.33      346.67     13.00 o 
  -8  -4   3      109.48       94.79      5.42 o 
  -7  -4   3       20.01       16.43      2.89 o 
  -6  -4   3      416.83      417.80      9.39 o 
  -5  -4   3       24.09       20.40      1.08 o 
  -4  -4   3       21.94       19.68      0.90 o 
  -3  -4   3      828.48      865.22     12.10 o 
  -2  -4   3       87.48       99.31      1.99 o 
  -1  -4   3     1121.18     1195.27     15.17 o 
   0  -4   3      758.96      792.28     11.01 o 
   1  -4   3      652.40      628.87      9.21 o 
   2  -4   3      672.56      706.33     14.44 o 
   3  -4   3       26.67       28.53      1.62 o 
   4  -4   3      475.54      490.21     13.72 o 
   5  -4   3      226.73      234.00      8.85 o 
  -8  -3   3      258.57      237.43      8.31 o 
  -7  -3   3        6.62       16.43      2.17 o 
  -6  -3   3        0.32        1.99      0.72 o 
  -5  -3   3      197.64      199.15      3.79 o 
  -4  -3   3      461.12      489.85      6.68 o 
  -3  -3   3      647.08      664.98      8.49 o 
  -2  -3   3     1551.14     1628.24     20.40 o 
  -1  -3   3      174.69      175.32      2.53 o 
   0  -3   3     1621.02     1540.68     17.69 o 
   1  -3   3       40.44       26.90      1.08 o 
   2  -3   3      396.68      367.43      6.50 o 
   3  -3   3      640.15      627.43     11.37 o 
   4  -3   3      120.16       91.54      4.51 o 
   5  -3   3      674.32      771.15     20.40 o 
   6  -3   3       97.12      100.75      5.96 o 
  -8  -2   3      249.11      269.21     11.56 o 
  -7  -2   3      199.57      211.79      5.42 o 
  -6  -2   3      254.44      227.86      4.15 o 
  -5  -2   3       10.12       12.46      0.90 o 
  -4  -2   3     1068.66     1002.44     13.36 o 
  -3  -2   3     6972.25     7690.74     91.90 o 
  -2  -2   3     1623.10     1795.08     20.76 o 
  -1  -2   3      213.35      257.83      3.61 o 
   0  -2   3       27.35       32.86      0.90 o 
   1  -2   3     2855.57     3020.50     40.26 o 
   2  -2   3     3021.05     3292.24     41.71 o 
   3  -2   3       80.96      120.61      3.61 o 
   4  -2   3      138.42      157.99      4.69 o 
   5  -2   3        1.31       -1.44      1.44 o 
   6  -2   3       40.89       48.39      3.61 o 
   7  -2   3      158.20      152.39      9.75 o 
  -8  -1   3      236.79      209.99     10.11 o 
  -7  -1   3      989.10     1023.39     23.11 o 
  -6  -1   3      101.62      100.93      2.71 o 
  -5  -1   3        1.12        2.53      0.54 o 
  -4  -1   3        5.27       11.74      0.90 o 
  -3  -1   3     2248.29     2344.33     31.60 o 
  -2  -1   3     2628.28     2658.49     32.32 o 
  -1  -1   3      467.66      399.93      5.78 o 
   0  -1   3     1576.40     1494.09     16.61 o 
   1  -1   3     5937.61     5419.18     86.49 o 
   2  -1   3     1929.78     1956.85     24.74 o 
   3  -1   3     2577.73     2809.62     39.54 o 
   4  -1   3      385.20      380.25      7.04 o 
   5  -1   3      172.63      169.36      4.15 o 
   6  -1   3        5.93        1.08      1.99 o 
   7  -1   3       68.77       87.75      6.14 o 
  -8   0   3      131.23      128.56      7.94 o 
  -7   0   3      525.92      503.93     16.43 o 
  -6   0   3      306.52      307.85      6.14 o 
  -5   0   3       38.10       39.18      1.26 o 
  -4   0   3      414.90      385.30      5.42 o 
  -3   0   3        5.29        5.06      0.54 o 
  -2   0   3        5.78       11.56      0.72 o 
  -1   0   3     4015.66     4106.90     58.68 o 
   0   0   3     1202.90     1144.36     14.44 o 
   1   0   3     1963.95     1869.65     20.22 o 
   2   0   3        4.27        9.21      0.54 o 
   3   0   3     2136.97     1662.19     28.71 o 
   4   0   3     1686.73     1752.47     23.47 o 
   5   0   3      514.16      572.54      9.75 o 
   6   0   3       49.14       35.39      2.53 o 
   7   0   3      647.48      738.11     24.01 o 
   8   0   3       95.09      115.19      6.32 o 
  -7   1   3       34.77       34.31      3.43 o 
  -6   1   3      518.78      485.69     10.11 o 
  -5   1   3      401.49      350.46      7.22 o 
  -4   1   3       78.02       80.71      2.35 o 
  -3   1   3       32.52       42.25      1.44 o 
  -2   1   3      785.84      662.28      9.75 o 
  -1   1   3     3413.54     3741.64     60.49 o 
   0   1   3        3.14        5.24      0.72 o 
   1   1   3      106.69      120.43      1.81 o 
   2   1   3      109.67      136.32      1.99 o 
   3   1   3      490.82      439.29      5.60 o 
   4   1   3     2669.67     2737.93     34.12 o 
   5   1   3      998.47     1032.95     14.44 o 
   6   1   3      224.16      197.35      3.97 o 
   7   1   3       36.04       24.01      2.35 o 
   8   1   3       15.94       16.61      2.89 o 
  -7   2   3       19.24       20.94      3.07 o 
  -6   2   3      579.43      492.91     18.42 o 
  -5   2   3     1316.52     1369.33     23.47 o 
  -4   2   3      946.18      994.68     18.96 o 
  -3   2   3      137.98      143.72      3.97 o 
  -2   2   3     1779.74     1526.23     23.65 o 
  -1   2   3       36.48       27.08      1.26 o 
   0   2   3     2140.60     2216.49     32.68 o 
   1   2   3     2243.69     2344.14     33.94 o 
   2   2   3      862.51      983.66     13.36 o 
   3   2   3     1457.31     1520.45     18.78 o 
   4   2   3     2311.22     2383.69     27.44 o 
   5   2   3     1067.13     1105.72     16.07 o 
   6   2   3      153.13      148.24      3.25 o 
   7   2   3       83.88       75.29      3.43 o 
   8   2   3       84.88      100.03      8.31 o 
  -6   3   3       23.60       30.87      3.79 o 
  -5   3   3      783.42      761.04     20.22 o 
  -4   3   3     1421.77     1696.86     38.82 o 
  -3   3   3       51.03       37.19      1.62 o 
  -2   3   3     1136.49     1336.29     21.49 o 
  -1   3   3     2310.07     2063.56     29.07 o 
   0   3   3     1311.24     1296.75     22.39 o 
   1   3   3       77.73       44.96      1.26 o 
   2   3   3       43.67       50.01      1.26 o 
   3   3   3      335.73      375.55      7.94 o 
   4   3   3     1978.63     2097.15     34.49 o 
   5   3   3      460.12      465.65      9.21 o 
   6   3   3      611.91      655.23     14.26 o 
   7   3   3      710.27      727.64     20.22 o 
   8   3   3        0.36       10.29      4.15 o 
  -6   4   3       20.21       28.35      4.87 o 
  -5   4   3       14.22       14.08      2.71 o 
  -4   4   3      247.84      224.79      5.96 o 
  -3   4   3      302.02      299.00      7.04 o 
  -2   4   3      146.04      144.99      3.61 o 
  -1   4   3      947.02     1041.80     16.43 o 
   0   4   3     1287.38     1222.54     20.22 o 
   1   4   3      951.54      897.00     13.00 o 
   2   4   3       29.60       11.74      1.08 o 
   3   4   3       44.18       39.00      0.90 o 
   4   4   3        9.22       16.61      1.26 o 
   5   4   3       48.90       56.87      1.99 o 
   6   4   3      734.66      788.48     16.43 o 
   7   4   3      411.43      426.47     11.19 o 
   8   4   3       18.23        7.94      1.99 o 
  -5   5   3       38.89       43.51      3.61 o 
  -4   5   3      708.43      811.96     27.99 o 
  -3   5   3      103.58       95.69      3.61 o 
  -2   5   3       70.87       57.60      2.71 o 
  -1   5   3       20.12       11.92      1.26 o 
   0   5   3      710.64      759.23     13.72 o 
   1   5   3      560.64      553.22      9.03 o 
   2   5   3      764.99      760.68     12.64 o 
   3   5   3      678.37      725.29     11.56 o 
   4   5   3        6.17        6.14      1.26 o 
   5   5   3      281.07      276.61      8.31 o 
   6   5   3      306.21      357.68      8.49 o 
   7   5   3      218.72      228.04      6.14 o 
   8   5   3      149.90      131.44      8.85 o 
  -4   6   3      148.29      123.68      6.32 o 
  -3   6   3      582.52      551.96     12.64 o 
  -2   6   3      425.60      432.97     10.29 o 
  -1   6   3        7.00        6.50      1.26 o 
   0   6   3       10.16        8.49      1.08 o 
   1   6   3      990.67      965.43     14.99 o 
   2   6   3     1767.09     1795.08     25.10 o 
   3   6   3       88.56       99.49      2.17 o 
   4   6   3      321.25      311.28      5.96 o 
   5   6   3        1.51        2.35      1.99 o 
   6   6   3     1194.49     1251.43     26.36 o 
   7   6   3      324.02      303.15      9.57 o 
   8   6   3       63.51       72.22      3.61 o 
  -3   7   3      284.40      276.25     20.76 o 
  -2   7   3      315.27      306.22     10.47 o 
  -1   7   3        2.69       23.11      3.43 o 
   0   7   3       20.43       11.19      1.81 o 
   1   7   3      435.40      446.87      8.49 o 
   2   7   3      754.70      743.16     13.00 o 
   3   7   3     1004.02      940.33     14.81 o 
   4   7   3      567.99      554.30      9.93 o 
   5   7   3       85.95       91.72      4.51 o 
   6   7   3       37.79       33.58      3.07 o 
   7   7   3       10.62        8.49      1.99 o 
  -1   8   3       78.51       70.60      3.61 o 
   0   8   3      159.77      153.11      5.96 o 
   1   8   3        6.77        3.97      1.81 o 
   2   8   3       14.23        9.39      1.81 o 
   3   8   3      876.02      894.11     18.96 o 
   4   8   3      406.42      403.36     11.01 o 
   5   8   3        2.22       -1.26      1.26 o 
   6   8   3       16.10       12.10      3.25 o 
   2   9   3       15.05       16.43      2.17 o 
   3   9   3      147.54      141.92      7.76 o 
   4   9   3      111.86      112.67      5.06 o 
  -4  -8   4       95.69       95.33      5.96 o 
  -3  -8   4      220.09      225.15      9.93 o 
  -2  -8   4        4.98        7.04      1.81 o 
  -1  -8   4      320.54      318.14      9.57 o 
  -6  -7   4       38.05       41.53      2.53 o 
  -5  -7   4      163.32      176.22      5.96 o 
  -4  -7   4      357.69      376.28     10.47 o 
  -3  -7   4      232.56      252.24      7.22 o 
  -2  -7   4       84.75       73.67      3.43 o 
  -1  -7   4       56.14       60.85      3.43 o 
   0  -7   4        2.27        2.17      1.44 o 
   1  -7   4      108.69      124.58      4.69 o 
  -7  -6   4      208.30      216.85      9.21 o 
  -6  -6   4       17.60        9.75      1.99 o 
  -5  -6   4       45.77       42.07      2.17 o 
  -4  -6   4     1015.03      971.21     17.15 o 
  -3  -6   4      897.68      846.98     16.43 o 
  -2  -6   4      223.76      218.47      4.87 o 
  -1  -6   4       37.53       41.89      1.99 o 
   0  -6   4      114.72      106.71      3.97 o 
   1  -6   4       29.28       20.04      1.44 o 
   2  -6   4       73.86       80.35      2.89 o 
   3  -6   4      315.28      336.55     11.74 o 
  -8  -5   4       23.36       17.33      2.71 o 
  -7  -5   4       65.19       52.72      3.79 o 
  -6  -5   4      258.44      253.14      6.86 o 
  -5  -5   4       78.63       71.86      2.35 o 
  -4  -5   4      871.95      864.14     16.61 o 
  -3  -5   4      261.16      268.67      6.14 o 
  -2  -5   4     1456.49     1455.45     19.68 o 
  -1  -5   4     1334.35     1321.48     20.94 o 
   0  -5   4       26.98       23.47      1.81 o 
   1  -5   4      285.51      292.32      6.14 o 
   2  -5   4      736.88      702.90     13.54 o 
   3  -5   4       74.96       81.07      3.07 o 
   4  -5   4        2.14       10.65      2.71 o 
  -8  -4   4       14.33       17.33      2.71 o 
  -7  -4   4      545.06      512.78     16.79 o 
  -6  -4   4      601.34      608.83     14.81 o 
  -5  -4   4      115.49      119.17      3.07 o 
  -4  -4   4        0.24        1.99      0.72 o 
  -3  -4   4       51.54       39.00      1.26 o 
  -2  -4   4     2760.46     2963.99     35.93 o 
  -1  -4   4      894.49      860.52     11.37 o 
   0  -4   4       24.46       20.94      0.90 o 
   1  -4   4      136.31      141.01      3.25 o 
   2  -4   4      343.80      355.33      8.12 o 
   3  -4   4      151.57      161.42      4.33 o 
   4  -4   4      345.84      344.68     10.11 o 
   5  -4   4       10.72       -0.72      2.71 o 
  -8  -3   4       74.79       73.67      3.79 o 
  -7  -3   4      753.98      742.80     17.69 o 
  -6  -3   4      374.33      372.12      8.49 o 
  -5  -3   4      165.05      190.49      3.97 o 
  -4  -3   4      338.41      335.47      4.87 o 
  -3  -3   4      415.15      455.18      5.96 o 
  -2  -3   4     1917.86     2018.78     25.46 o 
  -1  -3   4     1447.23     1437.76     16.43 o 
   0  -3   4      230.52      208.00      3.07 o 
   1  -3   4        5.39        3.43      0.54 o 
   2  -3   4       63.81       65.36      1.81 o 
   3  -3   4      208.71      198.07      5.60 o 
   4  -3   4      439.77      534.08     16.79 o 
   5  -3   4        1.74        4.33      1.81 o 
   6  -3   4        2.17        7.76      3.61 o 
  -8  -2   4      248.31      227.68     10.47 o 
  -7  -2   4      361.95      348.11      8.49 o 
  -6  -2   4      185.71      186.87      3.79 o 
  -5  -2   4      545.06      536.79      8.31 o 
  -4  -2   4      154.67      149.50      2.71 o 
  -3  -2   4      143.58      141.37      2.35 o 
  -2  -2   4      873.19      819.18     10.83 o 
  -1  -2   4     2891.36     2712.30     31.24 o 
   0  -2   4     1119.67      989.08     12.10 o 
   1  -2   4     1323.93     1303.06     15.89 o 
   2  -2   4     2510.78     2517.66     37.92 o 
   3  -2   4      185.16      173.87      3.79 o 
   4  -2   4     1857.97     1717.44     35.75 o 
   5  -2   4      134.36      133.07      4.51 o 
   6  -2   4       75.17       80.71      4.51 o 
  -8  -1   4       42.45       80.35      5.78 o 
  -7  -1   4      317.77      256.75      7.76 o 
  -6  -1   4      410.01      400.11      7.58 o 
  -5  -1   4      722.76      721.14     10.65 o 
  -4  -1   4      940.39      896.46     13.36 o 
  -3  -1   4      203.81      241.04      3.61 o 
  -2  -1   4      319.39      287.08      4.51 o 
  -1  -1   4      421.26      465.47      6.86 o 
   0  -1   4     1312.00     1208.27     14.26 o 
   1  -1   4     5884.05     5797.98     62.11 o 
   2  -1   4      470.87      498.87      7.22 o 
   3  -1   4        3.31        0.90      0.36 o 
   4  -1   4      383.75      356.23      6.32 o 
   5  -1   4     2440.47     2415.83     43.15 o 
   6  -1   4      637.56      623.10     16.07 o 
   7  -1   4      111.15      106.35      7.58 o 
  -8   0   4       65.94       85.58      6.32 o 
  -7   0   4       40.54       29.43      2.71 o 
  -6   0   4       84.85       68.07      2.17 o 
  -5   0   4     1565.26     1685.12     24.37 o 
  -4   0   4      835.55      750.39     10.65 o 
  -3   0   4      928.32      973.73     14.26 o 
  -2   0   4     1186.84     1199.43     16.61 o 
  -1   0   4     2165.96     1976.90     26.54 o 
   0   0   4      766.58      670.76      8.85 o 
   1   0   4        5.70        9.03      0.54 o 
   2   0   4      581.02      549.25      6.50 o 
   3   0   4       21.12       20.40      0.72 o 
   4   0   4      120.99      105.62      1.81 o 
   5   0   4      660.43      658.48     12.64 o 
   6   0   4      772.49      824.96     18.24 o 
   7   0   4       97.41      108.51      6.32 o 
  -7   1   4      455.04      437.85     14.08 o 
  -6   1   4       23.71       23.11      1.62 o 
  -5   1   4      890.58      925.52     17.87 o 
  -4   1   4      589.68      544.37      8.67 o 
  -3   1   4     1811.65     1662.19     23.47 o 
  -2   1   4      855.23      773.14     12.28 o 
  -1   1   4       50.51       65.00      1.62 o 
   0   1   4     2154.47     2115.02     28.17 o 
   1   1   4     3364.34     3317.70     40.44 o 
   2   1   4       32.15       18.96      0.54 o 
   3   1   4      272.81      288.71      4.33 o 
   4   1   4      249.85      265.78      4.33 o 
   5   1   4      551.51      523.97      7.58 o 
   6   1   4      200.43      192.11      4.69 o 
   7   1   4       13.35       18.78      2.71 o 
   8   1   4       49.67       44.06      4.33 o 
  -7   2   4      138.09      152.57      7.40 o 
  -6   2   4        7.76       15.35      2.53 o 
  -5   2   4       41.50       54.53      2.35 o 
  -4   2   4     1566.97     1594.66     30.33 o 
  -3   2   4     2186.52     2316.34     39.90 o 
  -2   2   4      224.12      208.00      3.79 o 
  -1   2   4     1919.77     1733.51     26.90 o 
   0   2   4      281.49      258.92      5.24 o 
   1   2   4     1281.12     1282.66     17.33 o 
   2   2   4      107.68      177.67      2.71 o 
   3   2   4     3939.52     4336.21     61.57 o 
   4   2   4     1157.61     1286.45     17.87 o 
   5   2   4      651.50      691.89     10.47 o 
   6   2   4      666.50      712.65     13.18 o 
   7   2   4      378.55      391.80     13.72 o 
   8   2   4      165.05      127.29      6.32 o 
  -6   3   4       91.91       88.29      5.06 o 
  -5   3   4       65.74       58.50      4.33 o 
  -4   3   4       11.55        8.31      1.08 o 
  -3   3   4      487.27      488.94      8.31 o 
  -2   3   4     2700.79     2892.49     40.99 o 
  -1   3   4      754.42      815.03     12.46 o 
   0   3   4        2.16        3.43      0.36 o 
   1   3   4      258.60      322.83      4.87 o 
   2   3   4      761.44      758.87     11.56 o 
   3   3   4      643.79      583.55      7.40 o 
   4   3   4      388.16      385.85      8.67 o 
   5   3   4      944.73     1064.73     18.78 o 
   6   3   4     1314.89     1422.77     28.71 o 
   7   3   4     2522.69     2726.92     66.81 o 
   8   3   4       76.13       87.75      7.76 o 
  -6   4   4      247.50      225.69     10.11 o 
  -5   4   4       34.67       35.57      2.89 o 
  -4   4   4        5.34        4.87      1.08 o 
  -3   4   4       46.76       40.81      1.62 o 
  -2   4   4     1306.91      998.29     19.50 o 
  -1   4   4      465.08      446.69      8.67 o 
   0   4   4      117.31      108.51      2.53 o 
   1   4   4      174.00      187.42      3.25 o 
   2   4   4      799.31      789.39     12.28 o 
   3   4   4     1094.15     1067.80     16.25 o 
   4   4   4      574.13      573.98     12.46 o 
   5   4   4       35.81       38.28      1.62 o 
   6   4   4       82.36       76.92      3.07 o 
   7   4   4      124.69      132.89      4.51 o 
   8   4   4      405.89      390.54     15.89 o 
  -5   5   4      590.67      581.57     22.75 o 
  -4   5   4      229.58      229.67     10.65 o 
  -3   5   4      218.67      200.60      5.24 o 
  -2   5   4      608.30      643.32     14.26 o 
  -1   5   4      763.30      730.71     13.72 o 
   0   5   4     1493.43     1599.18     26.36 o 
   1   5   4       50.20       56.51      1.81 o 
   2   5   4      502.78      515.85      8.85 o 
   3   5   4      552.36      540.58     10.11 o 
   4   5   4      575.43      635.19     16.07 o 
   5   5   4       93.09      117.72      4.33 o 
   6   5   4        9.97        5.24      1.44 o 
   7   5   4       12.04        9.21      1.81 o 
   8   5   4      122.49      122.42      5.06 o 
  -4   6   4       68.76       77.10      6.14 o 
  -3   6   4        0.37       -1.44      1.44 o 
  -2   6   4       49.26       50.01      2.53 o 
  -1   6   4      291.77      260.54      6.50 o 
   0   6   4     1818.28     2036.48     44.24 o 
   1   6   4     1088.14     1126.84     19.68 o 
   2   6   4       46.41       54.17      1.81 o 
   3   6   4      483.38      454.28      7.76 o 
   4   6   4      284.03      277.51      4.69 o 
   5   6   4      229.12      276.07      8.67 o 
   6   6   4      185.79      190.49      5.60 o 
   7   6   4        0.90       -1.26      1.26 o 
   8   6   4      105.96      107.25      4.69 o 
  -3   7   4       65.32       69.51      6.50 o 
  -2   7   4       58.73       53.26      3.07 o 
  -1   7   4        9.37        6.86      2.35 o 
   0   7   4      152.46      154.74      4.69 o 
   1   7   4      282.67      287.62      6.50 o 
   2   7   4      316.63      290.51      5.78 o 
   3   7   4        0.10        0.00      0.90 o 
   4   7   4      609.41      541.85      9.39 o 
   5   7   4     1058.08     1000.64     26.54 o 
   6   7   4      674.52      755.62     18.60 o 
   7   7   4        1.26        0.36      1.44 o 
  -1   8   4       15.18       17.33      2.17 o 
   0   8   4       48.43       54.17      3.25 o 
   1   8   4        4.67        5.60      1.81 o 
   2   8   4      349.81      341.79      9.39 o 
   3   8   4      180.10      176.94      6.32 o 
   4   8   4      190.79      182.54      5.78 o 
   5   8   4      549.88      539.50     15.71 o 
   6   8   4      420.18      412.03     15.35 o 
   1   9   4      229.91      223.71     10.11 o 
   2   9   4      506.87      513.50     19.14 o 
   3   9   4      101.46       87.21      4.69 o 
   4   9   4        0.85        1.44      1.99 o 
  -4  -8   5        3.67        3.79      1.99 o 
  -3  -8   5       62.96       53.26      4.15 o 
  -2  -8   5       32.42       41.71      3.97 o 
  -6  -7   5      497.14      473.60     14.99 o 
  -5  -7   5      116.93       95.15      4.33 o 
  -4  -7   5      167.31      196.44     11.01 o 
  -3  -7   5      179.41      166.47      5.78 o 
  -2  -7   5      423.87      432.07     12.10 o 
  -1  -7   5      619.32      601.25     15.53 o 
   0  -7   5        5.13        5.06      1.44 o 
   1  -7   5        8.41       11.01      2.35 o 
  -7  -6   5       13.69       12.10      2.17 o 
  -6  -6   5      285.42      295.75      9.39 o 
  -5  -6   5      728.87      696.58     20.04 o 
  -4  -6   5      161.89      163.40      5.24 o 
  -3  -6   5      130.35      130.36      4.51 o 
  -2  -6   5       21.31       13.90      1.62 o 
  -1  -6   5     1155.01     1140.02     22.03 o 
   0  -6   5     1514.33     1651.36     30.69 o 
   1  -6   5        3.98        1.81      1.08 o 
   2  -6   5      230.72      229.67     10.29 o 
   3  -6   5       29.38       32.32      3.43 o 
  -7  -5   5        1.43       12.64      3.25 o 
  -6  -5   5      259.64      294.67      7.58 o 
  -5  -5   5      400.34      422.32      8.12 o 
  -4  -5   5        8.94        6.86      1.26 o 
  -3  -5   5        1.49        0.00      0.72 o 
  -2  -5   5       28.93       25.64      1.62 o 
  -1  -5   5      154.93      145.53      3.61 o 
   0  -5   5     1392.66     1404.54     24.92 o 
   1  -5   5      754.71      772.05     14.99 o 
   2  -5   5        1.07       -0.54      1.26 o 
   3  -5   5       11.69        6.50      1.62 o 
   4  -5   5       59.59       56.69      4.33 o 
  -8  -4   5      493.99      461.50     19.50 o 
  -7  -4   5       17.84       18.60      2.71 o 
  -6  -4   5      631.43      637.90     15.35 o 
  -5  -4   5       56.15       56.33      1.99 o 
  -4  -4   5      149.98      144.62      2.89 o 
  -3  -4   5      287.53      283.83      4.33 o 
  -2  -4   5       14.69       20.58      1.08 o 
  -1  -4   5        1.36        1.08      0.90 o 
   0  -4   5      366.64      349.19      5.96 o 
   1  -4   5      644.49      569.65     11.19 o 
   2  -4   5       47.05       47.31      2.35 o 
   3  -4   5       55.87       56.15      2.35 o 
   4  -4   5        0.57       -2.53      2.53 o 
   5  -4   5      206.50      253.14     10.47 o 
  -7  -3   5       42.42       45.32      2.53 o 
  -6  -3   5       58.84       43.69      2.53 o 
  -5  -3   5       42.31       50.74      1.81 o 
  -4  -3   5      633.00      635.19      8.67 o 
  -3  -3   5      696.02      633.93      8.31 o 
  -2  -3   5     2745.47     2952.80     32.32 o 
  -1  -3   5        8.47       14.99      0.72 o 
   0  -3   5     1739.93     1757.52     21.67 o 
   1  -3   5       87.06       89.37      1.81 o 
   2  -3   5     1018.92     1056.25     15.53 o 
   3  -3   5      621.81      586.44     13.00 o 
   4  -3   5      275.12      299.36     11.19 o 
   5  -3   5      156.52      162.68      6.68 o 
   6  -3   5        3.57        2.89      2.71 o 
  -8  -2   5      346.56      420.15     16.79 o 
  -7  -2   5      186.21      187.78      5.24 o 
  -6  -2   5      563.35      462.04     11.56 o 
  -5  -2   5        7.32        7.58      0.90 o 
  -4  -2   5      597.65      586.62      8.85 o 
  -3  -2   5      293.35      237.61      3.97 o 
  -2  -2   5      896.38      855.29     10.65 o 
  -1  -2   5      867.92      920.11     11.37 o 
   0  -2   5       16.98       20.22      0.90 o 
   1  -2   5     5377.84     5219.66     64.46 o 
   2  -2   5     5819.93     5710.59     72.04 o 
   3  -2   5      142.04      134.51      2.71 o 
   4  -2   5      131.84      151.49      3.97 o 
   5  -2   5        0.86        5.06      1.62 o 
   6  -2   5      372.26      321.57     10.83 o 
  -8  -1   5       89.66       97.32      6.14 o 
  -7  -1   5      425.43      487.50     11.01 o 
  -6  -1   5      449.41      434.60      7.58 o 
  -5  -1   5       13.64        9.93      1.08 o 
  -4  -1   5      443.28      459.87      6.86 o 
  -3  -1   5     1747.89     1628.43     20.94 o 
  -2  -1   5       31.05       68.07      1.44 o 
  -1  -1   5        6.12       14.26      0.90 o 
   0  -1   5     1956.34     1979.24     22.03 o 
   1  -1   5     2383.82     2497.98     27.44 o 
   2  -1   5     3905.28     4055.99     44.42 o 
   3  -1   5      257.31      259.64      4.33 o 
   4  -1   5      406.50      379.17      7.58 o 
   5  -1   5      296.23      266.14      5.96 o 
   6  -1   5       10.37        7.76      2.35 o 
   7  -1   5      561.56      547.44     22.57 o 
  -7   0   5      632.92      651.44     14.62 o 
  -6   0   5      190.71      188.14      3.97 o 
  -5   0   5       34.23       24.19      1.44 o 
  -4   0   5        2.49        4.87      0.90 o 
  -3   0   5      619.60      635.73      9.75 o 
  -2   0   5      969.26      794.44     11.37 o 
  -1   0   5      923.02      800.40     12.64 o 
   0   0   5      201.90      210.71      3.25 o 
   1   0   5       46.94       58.68      1.26 o 
   2   0   5      165.81      150.40      2.53 o 
   3   0   5      242.68      215.94      3.43 o 
   4   0   5      172.94      160.51      3.25 o 
   5   0   5      657.92      661.91     11.92 o 
   6   0   5      166.17      166.29      5.96 o 
   7   0   5      420.31      428.46     17.15 o 
  -7   1   5      136.96      159.79      7.22 o 
  -6   1   5      535.82      419.79     12.10 o 
  -5   1   5      715.46      723.84     12.64 o 
  -4   1   5      271.66      305.32      4.87 o 
  -3   1   5        2.54        4.15      0.72 o 
  -2   1   5     1202.53     1152.66     16.43 o 
  -1   1   5     3870.96     3925.26     52.18 o 
   0   1   5      110.85       95.33      1.81 o 
   1   1   5       16.32       19.14      0.54 o 
   2   1   5      113.71      115.01      2.35 o 
   3   1   5     1311.56     1398.58     16.97 o 
   4   1   5     2386.52     2463.13     32.86 o 
   5   1   5      605.16      586.98     10.11 o 
   6   1   5       29.60       30.33      1.08 o 
   7   1   5       10.23        9.03      2.17 o 
   8   1   5        6.57        4.69      2.17 o 
  -7   2   5       27.03       23.47      4.15 o 
  -6   2   5       13.72       17.87      2.35 o 
  -5   2   5      282.92      278.60      6.14 o 
  -4   2   5     1269.91     1188.23     21.49 o 
  -3   2   5      550.65      617.50     11.01 o 
  -2   2   5      644.73      642.60     10.11 o 
  -1   2   5     6896.88     7327.82    118.26 o 
   0   2   5     3934.84     3489.77     57.60 o 
   1   2   5      422.54      338.72      5.06 o 
   2   2   5       28.36       48.75      1.08 o 
   3   2   5     1036.17     1122.69     15.53 o 
   4   2   5     1394.67     1387.02     18.24 o 
   5   2   5     1337.34     1399.66     18.60 o 
   6   2   5      256.63      245.01      4.51 o 
   7   2   5        0.74        1.26      0.90 o 
   8   2   5        0.92        3.25      2.35 o 
  -6   3   5       11.87       31.24      4.87 o 
  -5   3   5      115.65       99.67      5.60 o 
  -4   3   5       24.66       23.11      1.44 o 
  -3   3   5      484.05      477.21      9.03 o 
  -2   3   5        2.49        1.26      1.08 o 
  -1   3   5     2943.04     3422.96     51.28 o 
   0   3   5     2320.08     2594.03     44.06 o 
   1   3   5     3021.28     2802.03     37.01 o 
   2   3   5      454.18      460.05      6.86 o 
   3   3   5      966.47     1126.12     15.35 o 
   4   3   5      416.83      417.44      9.03 o 
   5   3   5       64.39       63.56      2.17 o 
   6   3   5       87.10       96.96      3.25 o 
   7   3   5      168.27      174.24      6.32 o 
   8   3   5        7.08       -1.08      3.97 o 
  -6   4   5      106.37      117.00      7.58 o 
  -5   4   5        4.87        1.08      1.99 o 
  -4   4   5      278.13      290.15      9.21 o 
  -3   4   5     1115.43     1051.19     20.58 o 
  -2   4   5       84.17       92.99      2.71 o 
  -1   4   5      268.07      282.21      5.96 o 
   0   4   5      192.80      171.89      4.33 o 
   1   4   5     1774.75     1811.87     25.46 o 
   2   4   5      659.62      665.34      9.93 o 
   3   4   5      164.52      161.06      2.71 o 
   4   4   5       68.76       71.50      2.35 o 
   5   4   5      206.70      203.30      4.51 o 
   6   4   5       72.22       68.61      2.89 o 
   7   4   5      291.01      313.80      7.94 o 
   8   4   5       35.04       21.85      2.53 o 
  -5   5   5       38.78       49.83      5.60 o 
  -4   5   5      246.46      246.10      8.67 o 
  -3   5   5      202.16      185.61      6.50 o 
  -2   5   5      766.93      812.86     19.68 o 
  -1   5   5      237.55      262.17      6.68 o 
   0   5   5     1286.93     1257.75     20.76 o 
   1   5   5      697.63      715.36     11.37 o 
   2   5   5     1138.61     1136.05     16.61 o 
   3   5   5     1368.23     1407.43     25.28 o 
   4   5   5       46.10       45.32      2.35 o 
   5   5   5        5.59        7.40      1.44 o 
   6   5   5      150.90      170.26      4.69 o 
   7   5   5      999.31     1006.95     21.67 o 
   8   5   5      121.64      106.53      4.69 o 
  -4   6   5        2.48        9.03      3.25 o 
  -3   6   5       13.06        7.58      1.99 o 
  -2   6   5      770.71      759.41     19.68 o 
  -1   6   5      617.96      572.54     12.28 o 
   0   6   5      264.06      252.60      6.86 o 
   1   6   5     1500.86     1634.02     29.97 o 
   2   6   5     1657.02     1772.87     26.18 o 
   3   6   5      545.09      545.46      9.03 o 
   4   6   5      709.05      679.97     11.19 o 
   5   6   5       38.22       40.26      2.35 o 
   6   6   5      952.03     1015.44     21.49 o 
   7   6   5      111.53       94.43      4.87 o 
   8   6   5        3.23        5.06      1.81 o 
  -3   7   5        4.58       24.01      6.68 o 
  -2   7   5      135.46      130.90      5.06 o 
  -1   7   5      512.63      621.29     23.83 o 
   0   7   5       24.36       21.67      1.81 o 
   1   7   5      753.73      845.72     19.50 o 
   2   7   5      265.37      289.25      6.86 o 
   3   7   5       91.15      106.17      2.89 o 
   4   7   5     1051.39     1010.20     15.89 o 
   5   7   5       57.05       36.83      3.43 o 
   6   7   5      386.67      377.72     11.92 o 
   7   7   5       99.26       80.89      3.97 o 
  -1   8   5      209.32      224.97      9.03 o 
   0   8   5       41.80       37.37      2.53 o 
   1   8   5       45.89       43.87      2.71 o 
   2   8   5       10.39       13.72      1.81 o 
   3   8   5      295.80      306.58      8.67 o 
   4   8   5      164.40      161.78      5.60 o 
   5   8   5       22.03       24.19      2.89 o 
   6   8   5       16.47        4.69      1.99 o 
   1   9   5       68.61       58.86      4.69 o 
   2   9   5        4.61        7.40      2.71 o 
   3   9   5      149.46      154.74      7.94 o 
   4   9   5      590.03      599.44     19.14 o 
  -5  -7   6      121.55      122.42      8.31 o 
  -4  -7   6      534.84      536.61     16.61 o 
  -3  -7   6      948.66      968.50     27.44 o 
  -2  -7   6       92.29       99.12      5.78 o 
  -1  -7   6       28.01       30.69      1.99 o 
   0  -7   6       39.97       23.11      2.53 o 
  -6  -6   6       52.34       53.62      3.07 o 
  -5  -6   6       19.21       22.03      2.17 o 
  -4  -6   6      790.60      797.69     18.42 o 
  -3  -6   6      981.98     1036.02     20.22 o 
  -2  -6   6      158.20      161.06      4.87 o 
  -1  -6   6      471.15      489.30     10.65 o 
   0  -6   6       46.83       61.93      2.71 o 
   1  -6   6      234.85      298.82     13.00 o 
   2  -6   6      270.01      289.97     11.37 o 
  -7  -5   6       88.01       74.57      4.51 o 
  -6  -5   6      151.32      157.26      5.96 o 
  -5  -5   6       59.14       45.50      2.71 o 
  -4  -5   6      258.57      252.05      5.60 o 
  -3  -5   6      194.81      202.40      4.15 o 
  -2  -5   6      103.35       97.50      2.89 o 
  -1  -5   6      606.16      590.96     12.28 o 
   0  -5   6      243.12      231.11      5.60 o 
   1  -5   6       82.07       73.85      2.89 o 
   2  -5   6      581.69      593.30     11.92 o 
   3  -5   6      200.52      199.69      8.31 o 
   4  -5   6       13.28       17.33      2.71 o 
  -7  -4   6      634.05      625.62     22.39 o 
  -6  -4   6      566.85      576.87     13.90 o 
  -5  -4   6      109.22      113.39      3.43 o 
  -4  -4   6        6.69       14.26      1.44 o 
  -3  -4   6       95.00       89.37      2.17 o 
  -2  -4   6     1089.40     1120.70     14.81 o 
  -1  -4   6      844.77      866.12     13.54 o 
   0  -4   6      100.38       80.17      1.99 o 
   1  -4   6        3.99        3.07      0.90 o 
   2  -4   6       91.73       86.67      2.53 o 
   3  -4   6       71.44       76.37      3.07 o 
   4  -4   6       89.44      106.71      5.24 o 
   5  -4   6       34.73       18.06      3.43 o 
  -8  -3   6        1.44       -2.89      2.89 o 
  -7  -3   6      956.42      954.96     27.99 o 
  -6  -3   6      957.36      970.30     19.32 o 
  -5  -3   6      212.64      233.82      5.42 o 
  -4  -3   6       87.54       82.15      1.99 o 
  -3  -3   6       13.43       13.36      0.90 o 
  -2  -3   6     1823.88     1830.47     22.39 o 
  -1  -3   6     2082.21     1906.48     23.47 o 
   0  -3   6      378.00      387.65      5.96 o 
   1  -3   6      176.79      162.14      2.71 o 
   2  -3   6       20.87       17.69      0.90 o 
   3  -3   6       14.81       40.44      2.53 o 
   4  -3   6      123.97      116.10      4.87 o 
   5  -3   6      197.56      187.42      7.76 o 
  -8  -2   6       23.05       17.51      2.17 o 
  -7  -2   6        4.54        5.06      1.26 o 
  -6  -2   6     1539.05     1524.97     32.68 o 
  -5  -2   6     1119.45     1090.55     18.24 o 
  -4  -2   6      258.17      280.76      5.06 o 
  -3  -2   6        1.95        0.90      0.72 o 
  -2  -2   6     1051.36     1063.83     15.53 o 
  -1  -2   6      370.16      285.10      3.79 o 
   0  -2   6      150.27      118.08      2.17 o 
   1  -2   6      631.78      659.75     10.29 o 
   2  -2   6      259.65      247.72      3.97 o 
   3  -2   6       54.99       55.43      1.62 o 
   4  -2   6      459.67      441.28      9.57 o 
   5  -2   6      442.09      385.30     11.56 o 
   6  -2   6      446.96      449.04     14.99 o 
  -8  -1   6       48.37       45.68      4.69 o 
  -7  -1   6       58.42       55.25      2.71 o 
  -6  -1   6       54.24       49.29      1.81 o 
  -5  -1   6      404.26      414.01      7.94 o 
  -4  -1   6     3181.03     3272.92     42.07 o 
  -3  -1   6      128.45      120.61      2.35 o 
  -2  -1   6       31.57       33.22      1.08 o 
  -1  -1   6      211.72      201.86      3.43 o 
   0  -1   6     2317.31     2119.35     23.47 o 
   1  -1   6      428.78      327.17      4.51 o 
   2  -1   6       53.35       58.86      1.26 o 
   3  -1   6       15.35       15.89      1.08 o 
   4  -1   6      129.10      127.29      2.71 o 
   5  -1   6      397.35      407.51      8.85 o 
   6  -1   6      693.25      735.76     18.96 o 
   7  -1   6      210.97      220.46     10.29 o 
  -7   0   6      177.68      147.69      5.24 o 
  -6   0   6       26.00       20.40      1.26 o 
  -5   0   6      881.97      950.98     14.62 o 
  -4   0   6     1486.68     1504.02     21.85 o 
  -3   0   6      689.48      561.53     11.19 o 
  -2   0   6     1394.87     1539.77     23.65 o 
  -1   0   6      245.47      222.80      3.79 o 
   0   0   6     1084.92     1092.18     15.53 o 
   1   0   6     1458.45     1269.30     13.54 o 
   2   0   6     1994.61     2108.70     27.08 o 
   3   0   6      131.87      128.37      2.35 o 
   4   0   6      108.02      101.65      2.35 o 
   5   0   6        6.44        4.69      0.90 o 
   6   0   6      394.06      369.60      9.39 o 
   7   0   6       64.41       73.49      5.24 o 
  -7   1   6      811.43      865.40     27.08 o 
  -6   1   6       66.13       66.08      3.79 o 
  -5   1   6      897.23      922.64     16.43 o 
  -4   1   6     1064.04     1110.05     20.58 o 
  -3   1   6     3098.06     2863.60     36.29 o 
  -2   1   6     2045.64     1904.67     26.72 o 
  -1   1   6      314.20      350.28      5.60 o 
   0   1   6      104.55       92.81      2.17 o 
   1   1   6     1177.60     1097.23     14.26 o 
   2   1   6      962.01      937.26     11.74 o 
   3   1   6       16.72       12.28      0.54 o 
   4   1   6      198.80      203.30      3.61 o 
   5   1   6      116.13      118.26      3.07 o 
   6   1   6      497.08      510.61      9.21 o 
   7   1   6      346.36      349.19     13.54 o 
  -7   2   6      247.55      237.07     11.37 o 
  -6   2   6      424.53      453.37     15.53 o 
  -5   2   6      423.50      404.08      8.49 o 
  -4   2   6     1433.11     1360.12     22.57 o 
  -3   2   6      213.66      199.87      4.15 o 
  -2   2   6      765.79      759.59     12.82 o 
  -1   2   6     4071.64     4494.92     74.03 o 
   0   2   6      220.37      236.71      4.15 o 
   1   2   6     2667.31     2859.09     38.46 o 
   2   2   6       40.72       68.79      1.26 o 
   3   2   6      441.08      421.42      5.42 o 
   4   2   6      242.83      222.80      3.79 o 
   5   2   6       21.26       23.29      0.90 o 
   6   2   6        1.87        1.08      0.72 o 
   7   2   6     1272.84     1245.11     33.76 o 
   8   2   6     1495.86     1527.86     52.36 o 
  -6   3   6       63.05       64.82      3.97 o 
  -5   3   6      144.58      137.40      7.76 o 
  -4   3   6        0.64        1.08      1.08 o 
  -3   3   6      478.84      451.39      8.31 o 
  -2   3   6      264.43      238.15      5.24 o 
  -1   3   6      337.64      278.42      5.60 o 
   0   3   6      466.94      398.67      7.94 o 
   1   3   6      108.06       80.53      2.71 o 
   2   3   6      822.91      858.00     12.28 o 
   3   3   6      654.57      591.32      8.49 o 
   4   3   6      421.62      393.43      5.78 o 
   5   3   6      216.46      218.29      3.61 o 
   6   3   6       70.47       61.57      1.81 o 
   7   3   6      360.02      395.60      9.75 o 
   8   3   6      245.22      220.10     15.53 o 
  -5   4   6      289.66      291.60     17.33 o 
  -4   4   6      323.97      332.04      8.31 o 
  -3   4   6       44.43       46.22      2.35 o 
  -2   4   6     1173.72     1269.84     24.37 o 
  -1   4   6     1267.89     1331.41     22.39 o 
   0   4   6      463.46      422.50      8.67 o 
   1   4   6      230.58      271.01      5.78 o 
   2   4   6      308.29      319.58      5.78 o 
   3   4   6     2313.08     2480.10     36.11 o 
   4   4   6      733.85      791.91     16.25 o 
   5   4   6       51.24       53.62      2.35 o 
   6   4   6        5.14        5.78      1.26 o 
   7   4   6       91.51       90.10      3.61 o 
   8   4   6      214.03      216.12     14.99 o 
  -5   5   6      347.10      249.53     18.06 o 
  -4   5   6       54.26       47.12      4.15 o 
  -3   5   6        0.01        3.79      1.08 o 
  -2   5   6      199.27      210.89      6.86 o 
  -1   5   6     1264.95     1297.11     24.92 o 
   0   5   6      861.82      910.36     17.69 o 
   1   5   6     1028.70     1131.36     19.14 o 
   2   5   6        7.57        9.21      0.72 o 
   3   5   6     1652.75     1823.61     25.28 o 
   4   5   6      979.54      986.91     13.72 o 
   5   5   6      230.99      237.97      7.22 o 
   6   5   6       20.54       19.50      1.81 o 
   7   5   6       10.98       13.00      1.81 o 
   8   5   6      102.56      100.75      4.69 o 
  -3   6   6       95.12      107.97      6.14 o 
  -2   6   6       16.70       15.89      1.44 o 
  -1   6   6       27.45       27.44      2.17 o 
   0   6   6      525.70      503.75     11.19 o 
   1   6   6      466.14      497.43      9.57 o 
   2   6   6       55.88       63.56      2.35 o 
   3   6   6        2.16        1.62      0.90 o 
   4   6   6      346.01      336.19      5.60 o 
   5   6   6     2049.84     1992.42     39.18 o 
   6   6   6      415.08      415.28     10.47 o 
   7   6   6       27.96       25.46      2.35 o 
  -3   7   6       31.71       31.96      6.50 o 
  -2   7   6      107.07       66.62     11.74 o 
  -1   7   6       41.04       20.58      3.25 o 
   0   7   6       17.97       22.39      2.71 o 
   1   7   6      119.16      127.47      4.69 o 
   2   7   6        4.69        0.54      0.90 o 
   3   7   6       90.05       80.17      2.53 o 
   4   7   6       18.32       16.43      1.08 o 
   5   7   6      562.88      574.53     13.18 o 
   6   7   6      999.55     1053.00     34.31 o 
   7   7   6      345.43      330.24     10.47 o 
  -1   8   6       19.37       11.74      1.62 o 
   0   8   6      285.86      256.93      8.31 o 
   1   8   6       85.89       83.06      3.79 o 
   2   8   6      590.36      615.15     14.44 o 
   3   8   6      226.10      263.25      7.94 o 
   4   8   6       60.88       69.51      3.25 o 
   5   8   6       73.58       81.07      3.79 o 
   6   8   6      347.11      363.28     14.08 o 
   1   9   6      191.34      172.43      7.40 o 
   2   9   6      442.14      402.64     16.97 o 
   3   9   6      123.08      135.78      7.76 o 
   4   9   6       53.57       47.67      3.07 o 
  -5  -7   7      169.77      146.61      5.96 o 
  -4  -7   7      359.60      371.40     11.74 o 
  -3  -7   7       16.46        8.85      1.81 o 
  -2  -7   7      125.61      137.76      5.96 o 
  -1  -7   7       29.15       37.74      3.43 o 
   0  -7   7      402.70      403.72     16.61 o 
  -6  -6   7       72.20       68.61      4.33 o 
  -5  -6   7      349.12      341.61     10.65 o 
  -4  -6   7       27.16       33.58      2.35 o 
  -3  -6   7      131.49      124.04      3.97 o 
  -2  -6   7       21.34       23.65      2.53 o 
  -1  -6   7      142.24      173.87      7.76 o 
   0  -6   7      366.26      365.62      8.67 o 
   1  -6   7      515.44      542.93     16.25 o 
   2  -6   7      131.22      122.06      8.49 o 
  -7  -5   7      145.87      143.90      7.40 o 
  -5  -5   7     1182.39     1222.00     23.47 o 
  -4  -5   7       10.36       14.99      1.44 o 
  -3  -5   7        9.74        8.12      1.26 o 
  -2  -5   7        1.37        1.08      0.90 o 
  -1  -5   7      185.10      183.08      5.60 o 
   0  -5   7      109.25      138.31      6.50 o 
   1  -5   7      207.32      211.61      4.69 o 
   2  -5   7       58.84       62.65      2.71 o 
   3  -5   7        0.13        1.99      1.81 o 
  -7  -4   7       18.72       23.47      3.07 o 
  -6  -4   7      239.62      206.37      6.32 o 
  -5  -4   7       12.60       16.61      1.62 o 
  -4  -4   7      306.32      332.76      6.68 o 
  -3  -4   7      929.17      914.51     14.08 o 
  -2  -4   7        5.38        7.58      0.90 o 
  -1  -4   7       13.39       11.74      1.62 o 
   0  -4   7      169.35      151.67      4.33 o 
   1  -4   7      749.47      752.19     11.92 o 
   2  -4   7       47.09       57.24      1.99 o 
   3  -4   7      117.80      113.75      3.97 o 
   4  -4   7       19.73       17.51      2.71 o 
  -7  -3   7      347.55      323.37     20.76 o 
  -6  -3   7        9.19       10.11      1.81 o 
  -5  -3   7       13.10       10.47      1.44 o 
  -4  -3   7      195.56      182.00      4.69 o 
  -3  -3   7      696.49      724.93     10.47 o 
  -2  -3   7      394.91      335.83      4.69 o 
  -1  -3   7        5.92        9.03      0.72 o 
   0  -3   7       31.75       20.76      1.08 o 
   1  -3   7      127.95      127.83      2.89 o 
   2  -3   7     3391.70     3461.78     48.57 o 
   3  -3   7     1882.50     1812.41     39.72 o 
   4  -3   7      139.36      113.75      5.24 o 
   5  -3   7       68.18       61.39      3.97 o 
  -7  -2   7       76.66       78.54      3.79 o 
  -6  -2   7      315.01      323.55      8.31 o 
  -5  -2   7       64.75       66.99      2.71 o 
  -4  -2   7      580.63      552.50      9.03 o 
  -3  -2   7     1367.01     1303.43     18.96 o 
  -2  -2   7      529.79      455.90      7.40 o 
  -1  -2   7       57.58       77.64      1.62 o 
   0  -2   7       47.86       40.62      1.08 o 
   1  -2   7        1.60        3.25      0.72 o 
   2  -2   7     1691.48     1689.09     21.31 o 
   3  -2   7     2124.54     2263.44     29.97 o 
   4  -2   7      101.22       94.61      3.07 o 
   5  -2   7       57.11       57.78      3.61 o 
   6  -2   7       14.92       26.18      5.78 o 
  -7  -1   7      256.23      273.36      7.58 o 
  -6  -1   7      588.24      606.12     11.92 o 
  -5  -1   7      135.83      159.43      5.24 o 
  -4  -1   7      719.72      695.14     10.29 o 
  -3  -1   7     1033.52     1096.33     16.43 o 
  -2  -1   7      672.73      702.00      9.75 o 
  -1  -1   7     1122.19     1007.86     13.54 o 
   0  -1   7       80.44       63.37      1.26 o 
   1  -1   7      341.58      314.89      5.06 o 
   2  -1   7      333.07      310.55      4.69 o 
   3  -1   7      155.15      134.15      2.35 o 
   4  -1   7      115.53      116.82      2.53 o 
   5  -1   7       33.20       21.12      1.44 o 
   6  -1   7        7.88        7.22      2.17 o 
  -7   0   7      265.89      226.78      7.94 o 
  -6   0   7      664.99      723.66     14.08 o 
  -5   0   7      402.79      386.75      8.67 o 
  -4   0   7       75.51       69.15      1.99 o 
  -3   0   7      270.02      253.86      4.51 o 
  -2   0   7     1792.19     1631.13     22.57 o 
  -1   0   7      626.08      579.40      8.12 o 
   0   0   7      936.50      875.33     11.92 o 
   1   0   7       74.57       64.64      1.26 o 
   2   0   7      807.97      705.25     11.01 o 
   3   0   7      196.78      165.39      2.89 o 
   4   0   7      424.77      398.12      6.32 o 
   5   0   7      692.13      703.08     11.92 o 
   6   0   7        9.05       12.46      1.44 o 
   7   0   7       25.52       14.99      2.89 o 
  -7   1   7        1.11        3.61      2.17 o 
  -6   1   7      408.53      449.40     12.28 o 
  -5   1   7      118.40      103.28      3.07 o 
  -4   1   7      136.60      139.39      3.43 o 
  -3   1   7      233.84      231.65      4.33 o 
  -2   1   7      107.13       81.79      1.99 o 
  -1   1   7     3578.75     3431.09     56.87 o 
   0   1   7     7295.82     7480.03     98.58 o 
   1   1   7      305.37      275.17      4.51 o 
   2   1   7       73.22       77.82      1.26 o 
   3   1   7      304.48      329.69      4.87 o 
   4   1   7     2090.25     2158.35     27.08 o 
   5   1   7      619.63      632.66      9.75 o 
   6   1   7      110.48      104.54      3.07 o 
   7   1   7        5.72        4.69      2.35 o 
  -6   2   7       29.50       26.72      2.89 o 
  -5   2   7       48.28       49.29      2.53 o 
  -4   2   7      223.80      216.30      4.87 o 
  -3   2   7       27.89       23.65      1.26 o 
  -2   2   7      113.56      117.18      3.07 o 
  -1   2   7     1032.83     1050.47     18.96 o 
   0   2   7     7150.90     7144.56     93.53 o 
   1   2   7     2110.73     2249.71     28.71 o 
   2   2   7     1079.83     1009.84     13.18 o 
   3   2   7      101.06       96.60      1.62 o 
   4   2   7     1899.19     1901.42     25.46 o 
   5   2   7      561.16      558.82      7.94 o 
   6   2   7       16.94       19.50      0.90 o 
   7   2   7       29.18       21.31      2.89 o 
   8   2   7        2.90        2.35      1.99 o 
  -6   3   7       60.80       44.42      4.51 o 
  -5   3   7      460.79      447.42     12.82 o 
  -4   3   7      126.67      126.21      4.87 o 
  -3   3   7      303.52      353.71      9.39 o 
  -2   3   7      169.07      178.03      3.79 o 
  -1   3   7     1154.33     1181.73     17.69 o 
   0   3   7      871.43      829.83     15.53 o 
   1   3   7      947.00      811.05     14.44 o 
   2   3   7     1049.14     1139.48     16.43 o 
   3   3   7        2.12        4.51      0.72 o 
   4   3   7       36.46       28.17      1.08 o 
   5   3   7      666.92      671.48      9.75 o 
   6   3   7      205.67      217.75      3.97 o 
   7   3   7       41.34       31.42      2.35 o 
   8   3   7       26.02        5.60      4.69 o 
  -5   4   7       32.35       33.94      3.07 o 
  -4   4   7      880.77      832.72     17.69 o 
  -3   4   7     1156.89     1284.47     25.64 o 
  -2   4   7       22.62       27.62      1.44 o 
  -1   4   7        0.95       -0.72      0.90 o 
   0   4   7        2.82       -0.36      1.26 o 
   1   4   7     3560.86     3665.63     62.11 o 
   2   4   7     1316.53     1368.25     19.86 o 
   3   4   7       73.38       75.47      1.99 o 
   4   4   7       11.87       11.92      0.54 o 
   5   4   7      208.78      202.94      5.42 o 
   6   4   7      115.21      138.12      4.33 o 
   7   4   7      215.44      214.14      6.32 o 
   8   4   7      186.57      195.54     13.18 o 
  -5   5   7       35.82       38.46      3.61 o 
  -4   5   7      163.99      125.67      7.58 o 
  -3   5   7       15.79       19.68      1.62 o 
  -2   5   7       33.57       34.12      1.99 o 
  -1   5   7      672.93      684.66     14.08 o 
   0   5   7       43.23       43.87      2.71 o 
   1   5   7     2004.23     2184.71     35.57 o 
   2   5   7     3783.55     3858.82     48.39 o 
   3   5   7     1163.80     1253.59     18.06 o 
   4   5   7        1.67        1.99      0.54 o 
   5   5   7       17.77       13.00      1.81 o 
   6   5   7       94.73      102.37      3.79 o 
   7   5   7      941.23     1001.36     27.44 o 
  -4   6   7       93.28       83.24      7.04 o 
  -3   6   7      118.80      107.79      8.31 o 
  -2   6   7        4.62        4.87      1.44 o 
  -1   6   7      206.40      227.32     10.47 o 
   0   6   7      615.78      542.75     14.44 o 
   1   6   7      145.08      141.92      3.97 o 
   2   6   7     1887.75     2035.94     29.43 o 
   3   6   7      695.06      742.62     11.01 o 
   4   6   7      163.51      173.51      3.43 o 
   5   6   7      106.98      111.22      4.51 o 
   6   6   7      220.90      229.85      7.76 o 
   7   6   7      794.33      837.05     22.75 o 
  -2   7   7      420.09      355.51     19.14 o 
  -1   7   7      820.61      831.64     27.44 o 
   0   7   7       35.96       46.04      3.97 o 
   1   7   7       22.84       16.61      1.08 o 
   2   7   7        1.75        3.07      0.72 o 
   3   7   7      254.99      276.79      5.60 o 
   4   7   7      390.18      399.03      7.76 o 
   5   7   7       20.30       27.26      2.17 o 
   6   7   7       66.55       83.78      6.14 o 
   7   7   7      113.69      124.76      5.06 o 
  -1   8   7       90.62       78.18     11.01 o 
   0   8   7      106.50      111.76      7.04 o 
   1   8   7      363.25      337.64     12.28 o 
   2   8   7       85.90       79.81      4.33 o 
   3   8   7      452.84      509.16     18.60 o 
   4   8   7      188.42      191.21      7.40 o 
   5   8   7      291.75      310.37     12.64 o 
   6   8   7       21.32       30.87      3.43 o 
   2   9   7       46.00       35.03      3.07 o 
   3   9   7       96.03       94.43      5.96 o 
   4   9   7      372.70      352.26     14.26 o 
  -4  -7   8       31.83       26.36      2.35 o 
  -3  -7   8      923.01      840.12     27.99 o 
  -2  -7   8      558.15      610.10     18.96 o 
  -1  -7   8        0.16        1.62      1.99 o 
  -5  -6   8       38.10       29.25      2.35 o 
  -4  -6   8       54.18       53.26      2.71 o 
  -3  -6   8       45.43       44.78      2.35 o 
  -2  -6   8      173.90      182.36      5.24 o 
  -1  -6   8       66.59       58.14      3.43 o 
   0  -6   8        4.40        1.44      1.62 o 
   1  -6   8        0.81       -1.62      1.62 o 
  -6  -5   8      500.12      458.97     17.15 o 
  -5  -5   8       57.17       55.43      3.61 o 
  -4  -5   8       17.95       25.82      1.81 o 
  -3  -5   8       88.53       96.42      3.25 o 
  -2  -5   8      159.58      149.86      3.43 o 
  -1  -5   8      348.70      394.15     10.83 o 
   0  -5   8       96.40       88.11      5.06 o 
   1  -5   8       85.11       79.44      3.79 o 
   2  -5   8       35.66       34.85      2.71 o 
   3  -5   8       18.86       24.92      2.53 o 
  -7  -4   8      268.60      292.86     13.00 o 
  -6  -4   8      966.91      962.18     26.90 o 
  -5  -4   8      649.18      599.62     14.26 o 
  -4  -4   8        7.69        8.49      1.26 o 
  -3  -4   8      197.60      180.01      3.61 o 
  -2  -4   8      328.26      330.24      5.96 o 
  -1  -4   8     1492.41     1528.76     24.74 o 
   0  -4   8      647.95      714.28     14.26 o 
   1  -4   8       25.67       24.56      1.44 o 
   2  -4   8       22.93       29.25      1.99 o 
   3  -4   8       53.90       67.53      4.33 o 
   4  -4   8       53.65       62.29      4.15 o 
  -7  -3   8       62.31       65.36      4.33 o 
  -6  -3   8      196.73      179.29      5.78 o 
  -5  -3   8     1877.94     1647.74     30.69 o 
  -4  -3   8      601.18      560.08     11.92 o 
  -3  -3   8       11.05        3.43      1.08 o 
  -2  -3   8      679.55      621.65     10.11 o 
  -1  -3   8     1240.92     1289.70     16.79 o 
   0  -3   8       69.41       60.12      1.62 o 
   1  -3   8      106.61       93.71      2.89 o 
   2  -3   8        3.01        6.86      1.62 o 
   3  -3   8      298.60      271.19      5.24 o 
   4  -3   8      218.39      205.47      7.76 o 
   5  -3   8      165.92      157.99      7.04 o 
  -7  -2   8        2.08        3.97      1.44 o 
  -6  -2   8      504.09      452.11     16.07 o 
  -5  -2   8      394.54      416.36      8.85 o 
  -4  -2   8      276.74      267.94      6.14 o 
  -3  -2   8     1123.79     1089.29     16.25 o 
  -2  -2   8       82.91       82.51      2.53 o 
  -1  -2   8      624.92      604.32      8.85 o 
   0  -2   8       85.01       78.90      1.62 o 
   1  -2   8      397.99      366.89      6.14 o 
   2  -2   8       16.20       21.49      0.90 o 
   3  -2   8      144.92      151.12      3.07 o 
   4  -2   8       90.89       81.61      1.99 o 
   5  -2   8      267.72      273.54      8.85 o 
   6  -2   8      201.17      214.68      8.85 o 
  -7  -1   8        1.36        4.87      2.89 o 
  -6  -1   8        3.21        5.06      1.81 o 
  -5  -1   8      141.83      168.64      5.78 o 
  -4  -1   8     1760.89     1809.70     29.61 o 
  -3  -1   8      460.78      475.40      7.22 o 
  -2  -1   8       18.21       16.43      0.90 o 
  -1  -1   8      157.99      165.03      3.07 o 
   0  -1   8     1496.23     1511.61     19.32 o 
   1  -1   8     1211.35     1281.94     23.29 o 
   2  -1   8      117.81       97.86      2.17 o 
   3  -1   8      116.39      110.32      2.89 o 
   4  -1   8      175.06      156.72      3.61 o 
   5  -1   8      228.21      225.87      6.32 o 
   6  -1   8       59.86       89.92      4.51 o 
  -7   0   8       55.80       49.29      3.43 o 
  -6   0   8      380.83      390.72      9.03 o 
  -5   0   8       73.83       97.14      2.89 o 
  -4   0   8     2673.01     2540.05     35.93 o 
  -3   0   8     2287.24     2269.03     35.21 o 
  -2   0   8      939.50     1028.44     14.99 o 
  -1   0   8        9.14       12.28      1.08 o 
   0   0   8     1035.36     1036.02     15.35 o 
   1   0   8     1243.82     1089.29     14.81 o 
   2   0   8      776.69      730.34     11.74 o 
   3   0   8       30.08       22.21      1.08 o 
   4   0   8       30.96       32.32      1.26 o 
   5   0   8       96.09       79.62      2.89 o 
   6   0   8      408.83      399.03     12.28 o 
   7   0   8      104.64       85.04      5.60 o 
  -7   1   8       23.22        8.31      2.53 o 
  -6   1   8       90.91       99.12      5.78 o 
  -5   1   8      345.30      342.51      7.22 o 
  -4   1   8     1270.39     1198.70     17.87 o 
  -3   1   8     4497.88     4681.07     64.46 o 
  -2   1   8      524.47      429.36      7.22 o 
  -1   1   8        1.06        4.51      0.72 o 
   0   1   8      177.11      203.12      3.43 o 
   1   1   8     1558.04     1532.37     20.40 o 
   2   1   8     3381.89     3479.11     40.99 o 
   3   1   8        4.44        1.81      0.54 o 
   4   1   8      134.04      137.22      2.89 o 
   5   1   8       37.00       41.17      1.44 o 
   6   1   8      115.00      113.21      3.07 o 
   7   1   8      174.48      164.49      8.49 o 
  -6   2   8      148.67      139.39      5.96 o 
  -5   2   8       40.09       41.53      3.07 o 
  -4   2   8        0.96        1.81      1.26 o 
  -3   2   8        3.63        0.72      0.72 o 
  -2   2   8     1853.62     1789.48     27.99 o 
  -1   2   8      276.47      192.29      4.15 o 
   0   2   8      678.79      840.48     12.64 o 
   1   2   8        7.49        9.75      0.72 o 
   2   2   8      677.52      618.58      8.85 o 
   3   2   8     1954.50     2072.77     26.90 o 
   4   2   8      101.55       86.49      1.62 o 
   5   2   8       15.57       15.53      1.08 o 
   6   2   8        2.81        7.22      1.08 o 
   7   2   8      102.47       99.85      5.60 o 
  -6   3   8      266.92      264.33     10.29 o 
  -5   3   8      138.39      132.17      9.93 o 
  -4   3   8      108.87      106.17      4.15 o 
  -3   3   8       80.05       76.92      3.07 o 
  -2   3   8      709.74      661.01     11.92 o 
  -1   3   8      502.04      428.82      7.76 o 
   0   3   8      722.63      607.75     13.54 o 
   1   3   8        1.93        0.36      1.08 o 
   2   3   8      382.11      342.33      5.24 o 
   3   3   8      582.56      545.10      7.94 o 
   4   3   8     1780.86     1833.17     24.01 o 
   5   3   8      181.73      180.55      3.79 o 
   6   3   8      112.12      103.64      2.53 o 
   7   3   8       19.88       21.85      1.62 o 
   8   3   8      125.98       99.49      8.85 o 
  -5   4   8      106.86       87.03      6.68 o 
  -4   4   8      595.16      544.01     17.51 o 
  -3   4   8       55.02       51.10      2.71 o 
  -2   4   8      586.71      557.37     17.69 o 
  -1   4   8      911.34      965.07     16.97 o 
   0   4   8     1717.35     1797.97     32.14 o 
   1   4   8      221.99      227.14      5.06 o 
   2   4   8        2.78        3.61      0.54 o 
   3   4   8     1169.26     1205.38     17.15 o 
   4   4   8     1899.10     1977.62     30.87 o 
   5   4   8      267.31      256.03      4.33 o 
   6   4   8       36.70       36.65      2.89 o 
   7   4   8      112.33      101.83      4.15 o 
   8   4   8      209.65      180.74     12.64 o 
  -3   5   8        4.38        1.99      1.44 o 
  -2   5   8      383.61      368.15      9.93 o 
  -1   5   8      199.20      198.79      6.86 o 
   0   5   8        4.56       12.46      2.17 o 
   1   5   8      791.45      830.19     15.89 o 
   2   5   8      129.01      138.12      3.43 o 
   3   5   8     1956.15     2152.03     34.67 o 
   4   5   8      467.78      492.55      8.12 o 
   5   5   8      430.04      471.61     13.18 o 
   6   5   8     1158.75     1125.04     30.33 o 
   7   5   8        1.10        0.90      1.62 o 
  -2   6   8        2.65        5.60      1.26 o 
  -1   6   8      990.87      805.64     37.74 o 
   0   6   8       36.03       39.90      2.71 o 
   1   6   8      123.77      116.28      3.97 o 
   2   6   8        6.20        8.12      1.44 o 
   3   6   8       51.19       53.99      1.44 o 
   4   6   8      134.04      128.56      3.07 o 
   5   6   8      790.40      833.80     21.67 o 
   6   6   8      301.09      268.85      7.76 o 
   7   6   8      361.18      375.19     11.74 o 
   0   7   8      599.55      560.26     18.06 o 
   1   7   8      633.01      623.46     13.72 o 
   2   7   8       15.63       20.76      2.17 o 
   3   7   8      228.51      210.71      4.87 o 
   4   7   8       13.93       13.72      1.44 o 
   5   7   8      408.73      417.26     13.36 o 
   6   7   8      190.44      203.85     11.74 o 
   7   7   8      130.26      127.47      5.06 o 
  -1   8   8        0.07       -4.15      4.15 o 
   0   8   8        7.39        7.22      2.17 o 
   2   8   8      796.25      776.39     25.10 o 
   3   8   8      453.88      428.46     17.51 o 
   4   8   8       10.76       11.56      2.17 o 
   5   8   8      159.64      174.05      7.76 o 
   6   8   8      412.54      427.55     16.43 o 
   2   9   8      171.60      131.26      8.49 o 
   3   9   8       79.93       67.35      5.24 o 
   4   9   8        1.24       -1.08      2.17 o 
  -5  -6   9      356.05      375.92     15.71 o 
  -4  -6   9      418.24      390.18     11.01 o 
  -3  -6   9       60.71       56.87      2.53 o 
  -2  -6   9      130.86      110.32      4.87 o 
  -1  -6   9       79.78       71.86      4.87 o 
   0  -6   9      111.61      112.85      5.24 o 
   1  -6   9       54.19       69.15      3.79 o 
  -6  -5   9      142.89      118.08      6.32 o 
  -5  -5   9      772.24      720.96     21.85 o 
  -4  -5   9       64.53       67.89      3.43 o 
  -3  -5   9       65.07       74.39      2.53 o 
  -2  -5   9      174.25      204.93      6.68 o 
  -1  -5   9      127.28      132.53      4.15 o 
   0  -5   9      283.46      325.72      9.21 o 
   1  -5   9       79.56       96.96      3.43 o 
   2  -5   9       20.10       21.31      3.07 o 
  -7  -4   9       18.08       19.14      2.89 o 
  -6  -4   9        7.53        9.57      2.71 o 
  -5  -4   9       70.60       91.72      4.51 o 
  -4  -4   9      565.44      505.37     10.65 o 
  -3  -4   9      258.66      223.17      5.78 o 
  -2  -4   9       50.05       51.46      1.62 o 
  -1  -4   9        0.01        2.89      0.90 o 
   0  -4   9      305.39      288.17      7.58 o 
   1  -4   9      262.63      265.24      7.76 o 
   2  -4   9      135.35      129.10      4.51 o 
   3  -4   9      783.90      782.71     23.29 o 
   4  -4   9      236.52      177.85      8.49 o 
  -7  -3   9      162.36      164.31      7.94 o 
  -6  -3   9       13.45       12.28      3.43 o 
  -5  -3   9        0.54        1.26      1.81 o 
  -4  -3   9        8.22       11.56      1.44 o 
  -3  -3   9     1420.07     1316.25     21.85 o 
  -2  -3   9      943.44      884.90     17.33 o 
  -1  -3   9      105.74      103.10      2.71 o 
   0  -3   9      156.07      150.58      4.15 o 
   1  -3   9       78.66       62.65      2.53 o 
   2  -3   9      271.47      280.22      5.78 o 
   3  -3   9      587.78      557.91     11.19 o 
   4  -3   9      414.09      406.07     13.90 o 
   5  -3   9        2.20        7.40      2.35 o 
  -7  -2   9      317.00      256.03     11.01 o 
  -6  -2   9       65.87       87.75      4.15 o 
  -5  -2   9       48.41       68.61      3.43 o 
  -4  -2   9        6.98        4.33      1.08 o 
  -3  -2   9     1941.60     1955.95     35.03 o 
  -2  -2   9     1352.62     1293.68     19.68 o 
  -1  -2   9      193.93      178.75      3.61 o 
   0  -2   9       38.37       26.90      1.26 o 
   1  -2   9      163.89      151.67      3.25 o 
   2  -2   9      308.20      311.10      5.96 o 
   3  -2   9      205.76      200.78      4.51 o 
   4  -2   9       19.66       30.51      2.71 o 
   5  -2   9        1.98        1.44      2.17 o 
  -7  -1   9      310.08      334.21     10.83 o 
  -6  -1   9      606.17      675.64     17.87 o 
  -5  -1   9      562.00      572.54     12.82 o 
  -4  -1   9       70.30       74.93      2.71 o 
  -3  -1   9      320.04      313.80      6.32 o 
  -2  -1   9      822.33      872.08     12.82 o 
  -1  -1   9     2737.35     2613.89     33.40 o 
   0  -1   9       26.28       25.28      0.90 o 
   1  -1   9       87.39       75.11      1.81 o 
   2  -1   9       37.97       31.96      1.26 o 
   3  -1   9      621.27      664.62     12.46 o 
   4  -1   9      139.22      127.65      4.15 o 
   5  -1   9       34.92       40.44      3.07 o 
   6  -1   9       24.63       12.10      2.71 o 
  -7   0   9       35.37       40.44      2.35 o 
  -6   0   9       65.63       77.82      3.25 o 
  -5   0   9      719.73      724.93     15.53 o 
  -4   0   9       57.50       52.36      1.81 o 
  -3   0   9      298.70      285.82      5.42 o 
  -2   0   9      640.69      585.36      9.39 o 
  -1   0   9      499.63      422.14      6.68 o 
   0   0   9     2215.65     2174.78     28.35 o 
   1   0   9     1790.01     1801.94     21.12 o 
   2   0   9      572.44      565.50      9.57 o 
   3   0   9      438.12      447.05      7.94 o 
   4   0   9      159.30      167.92      3.61 o 
   5   0   9      887.24      891.94     14.81 o 
   6   0   9       44.76       38.28      2.89 o 
  -7   1   9      191.23      170.44      7.22 o 
  -6   1   9      518.04      533.00     16.79 o 
  -5   1   9      130.07      129.64      5.24 o 
  -4   1   9       19.58       16.79      1.26 o 
  -3   1   9      205.30      204.39      5.96 o 
  -2   1   9      385.55      378.80      7.22 o 
  -1   1   9      641.58      634.65      9.03 o 
   0   1   9     2054.59     2024.92     26.54 o 
   1   1   9     3014.87     2915.06     39.90 o 
   2   1   9      375.05      394.87      5.96 o 
   3   1   9       10.62       10.29      0.72 o 
   4   1   9      840.71      808.16     11.56 o 
   5   1   9      750.78      738.11     12.28 o 
   6   1   9      112.93      115.74      4.51 o 
   7   1   9       23.86       28.35      2.89 o 
  -6   2   9      229.39      223.17      8.85 o 
  -5   2   9      529.42      604.86     13.90 o 
  -4   2   9      206.69      191.75      5.96 o 
  -3   2   9       23.33       22.39      1.44 o 
  -2   2   9      103.52      109.78      3.25 o 
  -1   2   9      272.21      234.72      4.69 o 
   0   2   9     2076.06     2171.35     30.87 o 
   1   2   9      427.51      377.18      5.78 o 
   2   2   9      563.33      573.08      7.94 o 
   3   2   9      187.16      199.15      3.07 o 
   4   2   9      390.81      377.00      5.96 o 
   5   2   9      392.41      396.68      7.22 o 
   6   2   9      339.13      289.07      7.94 o 
   7   2   9        7.29        8.85      2.53 o 
  -6   3   9       26.65       31.78      3.25 o 
  -5   3   9      118.83      125.12      5.78 o 
  -4   3   9      528.92      574.35     18.24 o 
  -3   3   9     1604.55     1630.77     42.25 o 
  -2   3   9      542.12      516.93     11.01 o 
  -1   3   9     1080.46     1129.73     19.68 o 
   0   3   9     1159.99     1283.20     21.12 o 
   1   3   9      132.37      107.97      2.35 o 
   2   3   9     1259.74     1294.22     17.87 o 
   3   3   9      459.24      438.21      7.22 o 
   4   3   9      169.43      156.18      2.53 o 
   5   3   9      438.73      428.10      7.58 o 
   6   3   9      134.76      150.40      4.15 o 
   7   3   9       18.02       16.79      2.17 o 
  -5   4   9        1.10        5.24      2.35 o 
  -4   4   9      543.13      556.11     16.25 o 
  -3   4   9      477.86      558.10     18.42 o 
  -2   4   9        2.28        0.72      0.72 o 
  -1   4   9        0.53        2.35      0.54 o 
   0   4   9       18.30       15.17      1.44 o 
   1   4   9      599.59      567.66     11.01 o 
   2   4   9     3589.01     3727.74     50.92 o 
   3   4   9     1621.92     1636.91     23.65 o 
   4   4   9        0.34        3.79      0.90 o 
   5   4   9      225.37      224.61      4.51 o 
   6   4   9      115.33      132.89      5.42 o 
   7   4   9      144.07      132.89      5.06 o 
  -4   5   9      108.83       98.04      5.06 o 
  -3   5   9      168.30      175.14      7.40 o 
  -2   5   9      235.63      266.32      8.49 o 
  -1   5   9       36.34       23.29      2.35 o 
   0   5   9       63.71       43.87      2.89 o 
   1   5   9      269.87      274.08      6.86 o 
   2   5   9      917.34      987.45     16.61 o 
   3   5   9     2106.63     2111.77     32.68 o 
   4   5   9      380.47      402.46      7.76 o 
   5   5   9       24.89       16.61      1.99 o 
   7   5   9      516.87      530.47     16.25 o 
  -3   6   9      206.52      171.53     10.11 o 
  -2   6   9      252.73      229.12     15.35 o 
  -1   6   9      627.13      612.80     18.96 o 
   0   6   9      451.06      368.33     19.14 o 
   1   6   9      244.69      281.67      7.40 o 
   2   6   9       67.93       72.22      2.71 o 
   3   6   9        4.43        5.96      0.54 o 
   4   6   9      580.07      595.47     11.92 o 
   5   6   9       93.22       92.26      4.33 o 
   6   6   9      139.69      124.58      5.42 o 
   7   6   9      381.83      381.15     12.28 o 
  -2   7   9      351.30      307.85     15.17 o 
  -1   7   9     1285.34     1410.31     52.00 o 
   0   7   9       67.72       72.58      9.21 o 
   1   7   9       52.55       43.15      2.53 o 
   2   7   9       33.96       26.72      2.53 o 
   3   7   9      572.86      642.05     16.79 o 
   4   7   9      822.43      863.96     20.22 o 
   5   7   9       24.02       27.26      2.35 o 
   6   7   9        0.86        1.08      1.44 o 
   0   8   9      164.37      178.93      8.85 o 
   1   8   9       29.25       21.67      3.07 o 
   2   8   9        0.73        0.36      2.71 o 
   3   8   9       34.58       35.39      3.61 o 
   4   8   9      288.60      326.26     13.90 o 
   5   8   9      733.70      739.01     40.26 o 
   6   8   9        1.04        3.07      2.35 o 
   3   9   9       18.95       24.19      3.25 o 
  -4  -6  10       50.92       61.39      4.33 o 
  -3  -6  10       33.93       39.00      3.43 o 
  -2  -6  10       84.86       71.68      3.97 o 
  -1  -6  10       12.44       11.92      3.61 o 
   0  -6  10        3.26        6.32      1.81 o 
  -6  -5  10      429.70      377.18     15.89 o 
  -5  -5  10      244.98      230.03     10.11 o 
  -4  -5  10       42.52       45.14      3.25 o 
  -3  -5  10       93.74       93.53      3.79 o 
  -2  -5  10      396.76      398.12     11.19 o 
  -1  -5  10      251.97      225.33      7.22 o 
   0  -5  10      328.36      338.00     12.10 o 
   1  -5  10        2.79       -1.08      1.99 o 
   2  -5  10      138.04      132.35      6.32 o 
  -6  -4  10      266.79      297.92     18.60 o 
  -5  -4  10      261.92      260.00      8.12 o 
  -4  -4  10      765.56      679.07     14.44 o 
  -3  -4  10       12.35        7.22      1.26 o 
  -2  -4  10      363.13      306.94      8.12 o 
  -1  -4  10      824.66      785.23     18.60 o 
   0  -4  10      394.75      393.25     13.18 o 
   1  -4  10       11.59       13.18      1.62 o 
   2  -4  10       11.28       12.28      1.81 o 
   3  -4  10      144.61      147.51      6.86 o 
  -7  -3  10       93.69       97.86      5.96 o 
  -6  -3  10      115.55      126.21      5.60 o 
  -5  -3  10      506.33      539.86     13.00 o 
  -4  -3  10      337.87      338.18      7.94 o 
  -3  -3  10       22.61       14.62      1.44 o 
  -2  -3  10        1.65        1.99      1.08 o 
  -1  -3  10      269.02      272.10      7.40 o 
   0  -3  10      283.16      301.17      7.76 o 
   1  -3  10      118.11      108.69      3.25 o 
   2  -3  10        3.51       -0.36      1.26 o 
   3  -3  10      403.63      456.62     16.25 o 
   4  -3  10      155.33      132.17      6.14 o 
  -7  -2  10       18.05       24.19      2.89 o 
  -6  -2  10      389.65      353.17     12.28 o 
  -5  -2  10       86.35      101.83      4.33 o 
  -4  -2  10       94.50      108.69      3.79 o 
  -3  -2  10      597.30      649.46     13.18 o 
  -2  -2  10        0.87       -1.26      1.26 o 
  -1  -2  10      313.40      297.37      5.06 o 
   0  -2  10       79.01       76.56      2.71 o 
   1  -2  10      561.54      556.65     10.11 o 
   2  -2  10      255.01      221.36      6.86 o 
   3  -2  10       46.67       50.37      1.99 o 
   4  -2  10       60.19       54.71      3.61 o 
   5  -2  10       51.00       55.07      4.33 o 
  -7  -1  10       12.72       19.50      3.07 o 
  -6  -1  10        0.10        5.24      3.25 o 
  -5  -1  10       58.63       59.40      2.71 o 
  -4  -1  10      542.56      492.37      9.39 o 
  -3  -1  10     1490.20     1474.05     24.74 o 
  -2  -1  10      891.52      910.90     13.18 o 
  -1  -1  10       19.60       14.44      1.26 o 
   0  -1  10      659.16      616.60      9.03 o 
   1  -1  10      769.17      761.04     11.01 o 
   2  -1  10      498.40      493.46      8.31 o 
   3  -1  10       61.37       69.51      3.07 o 
   4  -1  10       66.56       72.58      2.89 o 
   5  -1  10      154.43      164.31      6.14 o 
   6  -1  10      130.85      142.64      7.58 o 
  -7   0  10       52.09       41.89      4.33 o 
  -6   0  10       48.35       55.61      3.43 o 
  -5   0  10        3.09        0.18      1.44 o 
  -4   0  10       44.58       43.69      2.53 o 
  -3   0  10     2044.39     2226.42     35.39 o 
  -2   0  10     3636.32     3660.39     55.43 o 
  -1   0  10       55.39       49.65      1.44 o 
   0   0  10      945.74      953.87     14.81 o 
   1   0  10     1087.48      986.73     12.10 o 
   2   0  10      748.84      729.08     11.74 o 
   3   0  10      629.79      603.96     11.19 o 
   4   0  10       23.82       23.65      1.44 o 
   5   0  10      734.54      883.46     27.26 o 
   6   0  10      201.81      190.49      8.85 o 
  -6   1  10      129.36      131.81      6.32 o 
  -5   1  10        2.70       -0.54      2.35 o 
  -4   1  10      360.18      437.30     14.99 o 
  -3   1  10       64.43       65.18      2.35 o 
  -2   1  10       12.69        8.67      1.08 o 
  -1   1  10     1694.41     1569.20     25.28 o 
   0   1  10        1.10        2.35      0.72 o 
   1   1  10     2942.95     3045.60     42.07 o 
   2   1  10      457.45      421.42      5.60 o 
   3   1  10      576.18      596.19      9.93 o 
   4   1  10      433.99      422.50      8.31 o 
   5   1  10       63.73       60.31      1.81 o 
   6   1  10      271.02      238.51      9.75 o 
   7   1  10       67.27       67.89      4.51 o 
  -6   2  10      371.43      451.57     15.35 o 
  -5   2  10       11.20        6.68      2.71 o 
  -4   2  10       25.48       23.11      2.53 o 
  -3   2  10        2.68        6.32      1.26 o 
  -2   2  10      947.83     1028.08     18.24 o 
  -1   2  10      597.90      541.85      9.93 o 
   0   2  10      222.70      235.62      4.69 o 
   1   2  10       43.63       39.36      1.26 o 
   2   2  10      186.45      162.14      2.71 o 
   3   2  10     1024.18      946.29     12.28 o 
   4   2  10      321.68      304.96      4.87 o 
   5   2  10      357.91      351.18      7.22 o 
   6   2  10       10.20        8.85      2.35 o 
   7   2  10      214.35      239.05     11.74 o 
  -5   3  10       14.21       16.25      2.53 o 
  -4   3  10        0.35       -1.62      1.62 o 
  -3   3  10       51.95       45.50      3.07 o 
  -2   3  10      608.31      610.10     15.17 o 
  -1   3  10     1363.26     1245.47     20.58 o 
   0   3  10      822.86      828.57     13.18 o 
   1   3  10       94.15       85.22      2.35 o 
   2   3  10      228.25      211.97      3.61 o 
   3   3  10      335.10      329.33      5.42 o 
   4   3  10     1435.78     1470.44     18.78 o 
   5   3  10      535.52      529.03      8.67 o 
   6   3  10       13.47       10.47      1.08 o 
   7   3  10        3.92        6.14      1.99 o 
  -5   4  10      205.57      232.37      9.03 o 
  -4   4  10      187.71      189.58      7.22 o 
  -3   4  10        8.21        2.35      1.81 o 
  -2   4  10       89.93       95.15      3.97 o 
  -1   4  10      659.34      632.66     17.87 o 
   0   4  10      934.69     1032.59     23.65 o 
   1   4  10        1.63        3.97      1.26 o 
   2   4  10        0.11        0.54      0.54 o 
   3   4  10      295.71      282.93      5.06 o 
   4   4  10     2754.08     3049.21     55.25 o 
   5   4  10      646.06      664.62     12.28 o 
   6   4  10       57.81       49.29      2.53 o 
   7   4  10       45.56       47.49      2.71 o 
  -4   5  10      368.52      373.39     18.42 o 
  -3   5  10        0.94       -1.26      1.26 o 
  -2   5  10        2.09        2.53      3.25 o 
  -1   5  10       80.33       74.57      7.76 o 
   0   5  10     1628.65     1812.59     42.43 o 
   1   5  10      229.13      267.04      8.12 o 
   2   5  10      990.08      995.94     19.86 o 
   3   5  10      249.88      244.47      4.87 o 
   4   5  10       47.48       38.28      1.44 o 
   5   5  10      625.64      616.23     11.37 o 
   6   5  10     1245.86     1285.37     33.22 o 
   7   5  10        0.38       -1.44      1.44 o 
  -3   6  10      255.93      308.75     15.53 o 
  -2   6  10        7.02        4.51      3.79 o 
  -1   6  10      222.83      212.15     10.65 o 
   0   6  10      460.75      498.33     14.99 o 
   1   6  10      706.99      715.36     16.07 o 
   2   6  10      224.37      221.54      6.32 o 
   3   6  10       67.61       72.58      2.71 o 
   4   6  10        8.45        4.69      0.90 o 
   5   6  10        5.65        9.57      1.81 o 
   6   6  10      319.17      336.19     13.18 o 
   7   6  10      160.24      136.50      5.78 o 
  -2   7  10      146.20      149.32      9.57 o 
  -1   7  10        0.04        5.96      3.97 o 
   0   7  10      313.61      280.04     12.28 o 
   1   7  10      282.34      315.07     10.65 o 
   2   7  10      335.82      368.51     10.83 o 
   3   7  10      460.40      468.18     13.54 o 
   4   7  10       39.86       36.29      3.25 o 
   5   7  10      407.39      459.33     25.10 o 
   6   7  10      534.66      571.46     31.06 o 
   0   8  10        3.49       -3.43      3.43 o 
   1   8  10      276.85      302.79     11.37 o 
   2   8  10      357.73      356.42     16.07 o 
   3   8  10      102.57       98.40      5.78 o 
   4   8  10       43.87       28.17      3.43 o 
  -3  -6  11       16.16       17.33      2.89 o 
  -2  -6  11       14.88       16.25      2.71 o 
  -1  -6  11        3.64       -0.18      2.17 o 
  -5  -5  11      268.20      250.07     11.37 o 
  -4  -5  11      140.31      146.97      6.32 o 
  -3  -5  11      344.23      327.53     10.65 o 
  -2  -5  11       52.31       48.93      3.61 o 
  -1  -5  11       88.38       92.26      4.87 o 
   0  -5  11      257.24      235.44      8.67 o 
   1  -5  11      184.49      166.47      7.22 o 
  -6  -4  11      117.52      132.17      6.86 o 
  -5  -4  11      295.15      245.01      8.49 o 
  -4  -4  11      437.81      448.32     11.92 o 
  -3  -4  11       22.39       19.32      1.44 o 
  -2  -4  11      668.28      669.68     16.61 o 
  -1  -4  11      164.58      173.51      6.14 o 
   0  -4  11      713.93      657.40     19.50 o 
   1  -4  11      233.34      273.36      7.22 o 
   2  -4  11       20.93       24.37      2.17 o 
   3  -4  11      109.92      109.78      6.14 o 
  -6  -3  11      102.94      115.92      6.14 o 
  -5  -3  11       20.74       19.86      2.35 o 
  -4  -3  11       66.83       69.69      3.61 o 
  -3  -3  11      212.78      230.93      5.78 o 
  -2  -3  11     1190.60     1230.84     25.82 o 
  -1  -3  11      320.54      350.64      9.03 o 
   0  -3  11        1.11       -0.36      2.17 o 
   1  -3  11      131.68      134.51      4.15 o 
   2  -3  11      280.68      289.25      8.67 o 
   3  -3  11       16.13       19.86      3.07 o 
   4  -3  11       10.94        9.21      2.89 o 
  -6  -2  11      315.82      319.58     17.33 o 
  -5  -2  11      182.52      180.92      6.50 o 
  -4  -2  11       23.91       17.69      1.99 o 
  -3  -2  11      831.73      782.89     16.43 o 
  -2  -2  11      685.79      690.98     12.28 o 
  -1  -2  11      356.86      369.78      7.94 o 
   0  -2  11      712.15      802.39     17.69 o 
   1  -2  11      104.89      107.07      3.07 o 
   2  -2  11      484.24      488.04      9.57 o 
   3  -2  11      100.48      128.19      5.24 o 
   4  -2  11       72.09       85.04      4.87 o 
   5  -2  11        0.93        7.04      1.99 o 
  -6  -1  11      296.18      369.05     17.33 o 
  -5  -1  11      192.77      186.15      6.14 o 
  -4  -1  11      108.01       81.07      3.79 o 
  -3  -1  11      109.12      113.39      3.61 o 
  -2  -1  11     1457.84     1338.81     21.31 o 
  -1  -1  11     1649.05     1593.94     26.36 o 
   0  -1  11       65.34       63.92      1.44 o 
   1  -1  11      111.45      109.96      2.89 o 
   2  -1  11       62.53       51.28      2.17 o 
   3  -1  11      820.72      915.23     22.21 o 
   4  -1  11      307.22      327.89     12.82 o 
   5  -1  11        3.57        6.86      2.35 o 
  -6   0  11      292.29      261.44      9.39 o 
  -5   0  11      906.03      882.55     26.90 o 
  -4   0  11      285.15      258.01      8.12 o 
  -3   0  11      815.50      776.03     16.07 o 
  -2   0  11       20.46       20.04      1.62 o 
  -1   0  11      475.91      465.11      7.58 o 
   0   0  11     2180.08     2042.62     26.54 o 
   1   0  11      680.77      672.75      9.03 o 
   2   0  11        6.90        7.04      1.08 o 
   3   0  11       11.27       10.83      1.26 o 
   4   0  11      150.16      164.67      3.97 o 
   5   0  11      476.20      535.53     14.62 o 
   6   0  11       48.95       41.53      4.33 o 
  -6   1  11       62.40       53.81      4.15 o 
  -5   1  11      792.02      797.33     20.04 o 
  -4   1  11      505.33      506.10     12.64 o 
  -3   1  11       74.08       62.65      3.25 o 
  -2   1  11      137.94      142.82      4.15 o 
  -1   1  11        5.36        6.32      0.72 o 
   0   1  11      478.59      430.80      7.76 o 
   1   1  11     1417.74     1510.52     20.58 o 
   2   1  11       55.35       44.06      1.08 o 
   3   1  11       12.47        9.03      0.90 o 
   4   1  11        6.35        8.67      1.26 o 
   5   1  11      356.21      354.07      9.21 o 
   6   1  11      365.35      362.37     14.81 o 
  -6   2  11       84.46      117.36      5.96 o 
  -5   2  11      403.07      387.11     11.74 o 
  -4   2  11      374.50      483.35     16.25 o 
  -3   2  11      972.54      997.02     29.07 o 
  -1   2  11      163.24      138.49      3.07 o 
   0   2  11     1547.10     1509.80     25.28 o 
   1   2  11     1233.39     1218.02     18.42 o 
   2   2  11       43.40       37.19      1.26 o 
   3   2  11        2.73        1.26      0.54 o 
   4   2  11        3.34        3.25      0.90 o 
   5   2  11      269.55      258.19      6.50 o 
   6   2  11      433.45      437.48     18.96 o 
   7   2  11       38.48       30.87      3.61 o 
  -5   3  11       76.86       84.14      5.06 o 
  -4   3  11      129.39      136.86      5.24 o 
  -3   3  11     1207.28     1373.66     40.99 o 
  -2   3  11      314.66      336.73      9.21 o 
  -1   3  11      262.87      259.82      6.68 o 
   0   3  11      610.61      666.07     16.43 o 
   1   3  11      326.08      361.47      8.31 o 
   2   3  11      798.60      810.87     11.19 o 
   3   3  11     1663.99     1638.90     22.39 o 
   4   3  11        0.57        0.90      0.72 o 
   5   3  11      658.91      658.48     11.37 o 
   6   3  11      146.63      157.62      7.58 o 
   7   3  11       62.64       61.93      4.15 o 
  -5   4  11       26.14       29.79      4.87 o 
  -4   4  11     1020.33     1033.32     31.96 o 
  -3   4  11      333.52      310.92      9.75 o 
  -2   4  11       11.69       14.44      1.44 o 
  -1   4  11       87.65       96.06      4.51 o 
   0   4  11      210.98      201.68      6.50 o 
   1   4  11       60.01       51.28      3.61 o 
   2   4  11        6.63        8.49      1.26 o 
   3   4  11      672.03      700.37     11.56 o 
   4   4  11      599.50      585.90      9.57 o 
   5   4  11        7.00        6.14      1.08 o 
   6   4  11      608.98      615.33     15.53 o 
   7   4  11      625.73      532.82     20.58 o 
  -4   5  11      189.12      167.55     10.83 o 
  -3   5  11      638.30      667.69     26.18 o 
  -2   5  11      509.80      570.73     20.04 o 
  -1   5  11       13.19       12.46      2.71 o 
   0   5  11      196.82      199.87      6.68 o 
   1   5  11      101.33       62.65      4.15 o 
   2   5  11      842.52      925.89     18.24 o 
   3   5  11       12.32       11.19      1.08 o 
   4   5  11       58.36       48.21      1.62 o 
   5   5  11      400.59      380.97      8.67 o 
   6   5  11        5.51        7.76      1.99 o 
   7   5  11      625.53      593.66     23.11 o 
  -3   6  11       72.49       62.11      6.68 o 
  -2   6  11      376.18      373.75     18.06 o 
  -1   6  11      661.36      581.39     19.68 o 
   0   6  11      849.52      844.82     26.18 o 
   1   6  11       69.96       76.01      3.07 o 
   2   6  11      631.61      672.75     15.53 o 
   3   6  11       90.33       75.29      3.97 o 
   4   6  11      423.84      387.83     10.29 o 
   5   6  11      161.28      156.54      5.06 o 
   6   6  11       23.90       19.32      2.17 o 
  -2   7  11      136.70      157.62     10.47 o 
  -1   7  11      593.93      574.53     24.37 o 
   0   7  11      414.80      462.58     22.03 o 
   1   7  11       31.97       29.61      3.25 o 
   2   7  11       34.31       46.04      3.07 o 
   3   7  11      456.29      439.11     14.62 o 
   4   7  11      356.89      361.83     13.18 o 
   5   7  11      132.97      135.60     10.83 o 
   6   7  11      146.05      130.72     10.65 o 
   0   8  11      458.18      486.78     17.87 o 
   1   8  11       58.11       40.62      3.97 o 
   2   8  11        3.10        1.44      4.69 o 
   3   8  11        2.62        7.40      2.89 o 
   5   8  11      302.05      314.89     19.68 o 
  -4  -5  12       19.95       15.71      2.71 o 
  -3  -5  12       40.04       32.86      2.89 o 
  -2  -5  12       72.06       68.61      4.33 o 
  -1  -5  12      406.38      441.64     15.53 o 
   0  -5  12      215.78      187.60      9.39 o 
  -5  -4  12      208.78      215.40     11.01 o 
  -4  -4  12      167.44      171.71      6.86 o 
  -3  -4  12       27.94       27.08      2.53 o 
  -2  -4  12       45.34       50.92      3.25 o 
  -1  -4  12      216.11      235.08      7.22 o 
   0  -4  12      133.52      141.37      7.76 o 
   1  -4  12       14.89       13.18      3.07 o 
   2  -4  12        0.80       -2.71      2.71 o 
  -6  -3  12      198.14      205.65     10.11 o 
  -5  -3  12      469.78      486.41     14.81 o 
  -4  -3  12       98.61      108.33      5.96 o 
  -3  -3  12       17.28       12.46      1.62 o 
  -2  -3  12       14.08       12.64      1.44 o 
  -1  -3  12       24.57       20.40      1.44 o 
   0  -3  12      302.96      325.90     11.92 o 
   1  -3  12      165.86      162.32      4.87 o 
   2  -3  12       13.50        5.96      2.35 o 
   3  -3  12        0.52       -1.81      1.81 o 
  -6  -2  12       83.50       81.07      5.06 o 
  -5  -2  12      104.37      102.01      4.69 o 
  -4  -2  12      542.59      580.85     14.08 o 
  -3  -2  12      318.41      304.78      8.12 o 
  -2  -2  12       36.50       23.83      1.81 o 
  -1  -2  12        0.53        0.00      0.90 o 
   0  -2  12      300.24      306.94      8.67 o 
   1  -2  12      453.50      479.19     12.64 o 
   2  -2  12      222.62      216.30      5.96 o 
   3  -2  12       14.61       14.99      2.71 o 
   4  -2  12       40.80       52.90      3.97 o 
  -6  -1  12        4.05        9.75      2.53 o 
  -5  -1  12      196.61      257.11     11.37 o 
  -4  -1  12      153.15      130.90      4.33 o 
  -3  -1  12        9.90       12.10      1.26 o 
  -2  -1  12     1185.72     1274.90     27.99 o 
  -1  -1  12      622.50      715.36     19.50 o 
   0  -1  12      264.26      269.93      5.78 o 
   1  -1  12     1382.68     1448.05     30.69 o 
   2  -1  12      983.85      958.02     17.33 o 
   3  -1  12       30.15       22.93      2.17 o 
   4  -1  12        0.05       -1.81      1.81 o 
   5  -1  12      100.43       97.14      5.06 o 
  -6   0  12       82.36       75.29      3.79 o 
  -5   0  12       14.12       11.19      2.17 o 
  -4   0  12       80.82       86.12      3.61 o 
  -3   0  12      297.15      283.47      6.68 o 
  -2   0  12        3.38        3.07      1.08 o 
  -1   0  12       16.42       14.44      1.08 o 
   0   0  12      444.58      418.35      8.85 o 
   1   0  12      593.06      615.69     10.11 o 
   2   0  12     2640.83     3145.09     64.82 o 
   3   0  12      374.26      382.42     10.65 o 
   4   0  12       55.91       44.42      2.17 o 
   5   0  12       14.86       14.62      2.35 o 
   6   0  12      217.07      230.57     10.83 o 
  -6   1  12      528.63      552.32     19.14 o 
  -5   1  12      105.97      127.65      7.76 o 
  -4   1  12      352.22      355.33     10.47 o 
  -3   1  12      517.61      508.26     12.28 o 
  -2   1  12        4.24        4.15      1.62 o 
  -1   1  12      412.25      434.05      9.03 o 
   0   1  12       31.16       24.01      1.99 o 
   1   1  12      994.49      975.72     16.79 o 
   2   1  12       84.06       81.97      1.62 o 
   3   1  12      181.17      163.04      3.79 o 
   4   1  12      468.79      437.48     10.65 o 
   5   1  12       59.07       73.31      3.79 o 
   6   1  12        0.42        3.79      2.17 o 
  -5   2  12      210.15      206.74      8.67 o 
  -4   2  12        3.59        4.87      2.17 o 
  -3   2  12      340.99      408.23     15.89 o 
  -2   2  12      539.06      566.40     17.51 o 
  -1   2  12      536.35      543.65     12.10 o 
   0   2  12      241.62      242.30      5.96 o 
   1   2  12       77.62       81.79      2.89 o 
   2   2  12      276.46      280.76      4.69 o 
   3   2  12      718.53      704.53     11.19 o 
   4   2  12      139.20      118.81      3.61 o 
   5   2  12      279.65      273.36      7.04 o 
   6   2  12       35.41       23.11      2.71 o 
  -5   3  12      128.88      126.93      6.32 o 
  -4   3  12       86.80       89.74      4.33 o 
  -3   3  12        2.03        1.99      1.44 o 
  -2   3  12      232.80      265.24     11.56 o 
  -1   3  12      332.35      370.32      9.93 o 
   0   3  12      360.91      339.08      7.58 o 
   1   3  12      396.06      382.05      8.67 o 
   2   3  12       65.84       55.79      1.62 o 
   3   3  12      891.10      833.62     13.36 o 
   4   3  12     1050.65     1099.58     17.69 o 
   5   3  12      782.82      817.01     16.43 o 
   6   3  12       87.19       93.89      4.87 o 
  -4   4  12      220.79      255.49     13.36 o 
  -3   4  12       40.06       37.37      2.71 o 
  -2   4  12      132.94      127.65      5.06 o 
  -1   4  12      204.63      259.82     11.01 o 
   0   4  12      108.25      142.82      5.42 o 
   1   4  12     1075.58      957.66     26.00 o 
   2   4  12       89.27       86.85      3.25 o 
   3   4  12     1911.33     2012.65     33.58 o 
   4   4  12      716.99      707.23     12.82 o 
   5   4  12        5.68        7.58      1.44 o 
   6   4  12      382.99      396.32     12.10 o 
   7   4  12      437.22      348.47     21.85 o 
  -4   5  12      173.89      156.36     10.11 o 
  -3   5  12       94.59      108.51      7.40 o 
  -2   5  12        0.66        5.96      3.43 o 
  -1   5  12      117.78      126.57      8.12 o 
   0   5  12     1022.98     1065.64     26.18 o 
   1   5  12     1099.98     1041.26     25.64 o 
   2   5  12       33.30       29.61      1.81 o 
   3   5  12       18.01       14.62      1.08 o 
   4   5  12      147.96      150.40      4.33 o 
   5   5  12      126.19      119.71      4.51 o 
   6   5  12        2.92        0.36      1.81 o 
  -3   6  12      295.30      350.10     18.78 o 
  -2   6  12        0.52       -3.43      3.43 o 
  -1   6  12       17.94       23.83      4.33 o 
   0   6  12      303.00      340.35     14.44 o 
   1   6  12      731.26      728.18     16.79 o 
   2   6  12      438.69      422.68      9.03 o 
   3   6  12       85.91       84.50      3.97 o 
   4   6  12       20.41       24.37      2.53 o 
   5   6  12       59.36       54.17      5.06 o 
   6   6  12      364.35      366.35     20.94 o 
  -1   7  12        0.37       14.08      4.15 o 
   0   7  12      316.06      315.61     13.54 o 
   1   7  12       56.16       46.76      3.79 o 
   2   7  12      469.83      517.83     15.35 o 
   3   7  12      441.02      427.92     14.44 o 
   4   7  12        1.15       -1.99      3.43 o 
   5   7  12       75.82       56.69      6.32 o 
   2   8  12      875.14      815.39     30.87 o 
   3   8  12      524.00      551.96     23.65 o 
   4   8  12       38.06       31.60      3.61 o 
  -3  -5  13      698.53      652.16     27.62 o 
  -2  -5  13        1.07       -2.17      2.53 o 
  -1  -5  13       19.31       10.29      2.35 o 
  -4  -4  13      109.04       93.35      5.06 o 
  -3  -4  13      128.56      132.53      7.76 o 
  -2  -4  13      228.40      254.04     11.56 o 
  -1  -4  13      266.86      264.51     13.00 o 
   0  -4  13        0.74       -2.89      3.25 o 
   1  -4  13       28.52       28.53      4.69 o 
  -5  -3  13       21.00       23.83      3.79 o 
  -4  -3  13        9.07        6.32      2.17 o 
  -3  -3  13       95.04      112.85      4.69 o 
  -2  -3  13      532.97      541.12     13.36 o 
  -1  -3  13      198.34      215.58      8.49 o 
   0  -3  13       35.13       34.85      3.25 o 
   1  -3  13       20.63       16.61      1.81 o 
   2  -3  13      185.07      180.19      5.78 o 
   3  -3  13      228.76      222.08     11.74 o 
  -6  -2  13      128.70      118.26      7.40 o 
  -5  -2  13      297.64      319.58     11.19 o 
  -4  -2  13       68.76       69.51      3.79 o 
  -3  -2  13      173.13      167.01      5.60 o 
  -2  -2  13      683.80      688.82     14.62 o 
  -1  -2  13      959.73      932.02     20.04 o 
   0  -2  13      443.48      460.23     14.81 o 
   1  -2  13       46.34       49.11      3.07 o 
   2  -2  13      104.80      122.42      4.69 o 
   3  -2  13       27.89       27.26      2.53 o 
   4  -2  13      222.01      239.78     10.11 o 
  -6  -1  13       11.44       -1.62      2.53 o 
  -5  -1  13       73.64       66.81      3.97 o 
  -4  -1  13      533.55      535.53     12.82 o 
  -3  -1  13      255.02      235.08      5.96 o 
  -2  -1  13     2159.50     2286.91     46.22 o 
  -1  -1  13       90.88      104.72      3.97 o 
   0  -1  13       86.74       69.87      2.17 o 
   1  -1  13     1054.45     1142.91     21.85 o 
   2  -1  13        5.67        7.58      1.62 o 
   3  -1  13      519.80      505.19     15.53 o 
   4  -1  13       79.17       95.69      5.24 o 
  -6   0  13      216.26      200.78      7.40 o 
  -5   0  13      239.54      283.47     14.08 o 
  -4   0  13      399.45      410.58     11.19 o 
  -3   0  13       11.10        6.86      1.26 o 
  -2   0  13      477.11      455.54      9.03 o 
  -1   0  13      306.26      281.67      5.78 o 
   0   0  13       14.19       18.60      1.81 o 
   1   0  13       44.63       39.72      2.17 o 
   2   0  13      325.94      299.36      9.03 o 
   3   0  13        5.94        7.40      1.99 o 
   4   0  13      444.84      427.01     13.54 o 
   5   0  13       43.53       61.57      4.15 o 
  -5   1  13      600.77      616.23     19.50 o 
  -4   1  13      718.05      807.44     21.31 o 
  -3   1  13      105.42      102.92      4.33 o 
  -2   1  13      294.58      283.29      7.04 o 
  -1   1  13       13.38       11.74      1.44 o 
   0   1  13      931.71      963.98     18.96 o 
   1   1  13      416.92      370.68      7.22 o 
   2   1  13      146.66      139.75      3.25 o 
   3   1  13       16.62       16.79      1.81 o 
   4   1  13      116.09      125.85      5.24 o 
   5   1  13       54.09       59.76      3.79 o 
  -5   2  13      366.58      426.29     15.35 o 
  -4   2  13      191.04      257.11     11.37 o 
  -3   2  13      400.88      367.07     13.72 o 
  -2   2  13      686.19      716.80     18.78 o 
  -1   2  13       31.08       25.10      2.17 o 
   0   2  13      832.63      751.29     15.53 o 
   1   2  13     1238.03     1135.51     21.67 o 
   2   2  13      336.94      319.04      5.78 o 
   3   2  13       49.01       44.06      1.44 o 
   4   2  13      106.60      115.19      3.25 o 
   5   2  13      312.14      309.65      9.93 o 
   6   2  13      563.67      559.72     22.21 o 
  -5   3  13       50.83       31.78      4.87 o 
  -4   3  13      190.69      190.30      8.85 o 
  -3   3  13     1644.69     1650.99     36.83 o 
  -2   3  13      286.83      278.60      7.22 o 
  -1   3  13      243.44      202.04      6.86 o 
   0   3  13       80.15       63.74      2.89 o 
   1   3  13      283.91      314.17      9.57 o 
   2   3  13      231.60      200.24      5.78 o 
   3   3  13       92.08       82.87      2.35 o 
   4   3  13        5.27        6.86      1.08 o 
   5   3  13       14.05       13.18      1.99 o 
   6   3  13       51.20       49.11      3.79 o 
  -4   4  13      140.60      162.50      9.39 o 
  -3   4  13      600.30      542.21     19.32 o 
  -2   4  13      921.23      941.23     32.68 o 
  -1   4  13      267.33      252.42     11.19 o 
   0   4  13      350.06      315.07     10.83 o 
   1   4  13       32.43       43.51      3.07 o 
   2   4  13       41.28       31.96      1.99 o 
   3   4  13      366.60      382.60      8.67 o 
   4   4  13        4.21        0.36      1.08 o 
   5   4  13      185.99      165.03      5.60 o 
   6   4  13       28.40       18.24      1.99 o 
  -3   5  13      101.87       94.97      7.40 o 
  -2   5  13      297.56      303.69     10.83 o 
  -1   5  13      540.17      560.80     21.85 o 
   0   5  13      344.90      305.68     12.82 o 
   1   5  13        0.18       -1.62      1.62 o 
   2   5  13      670.79      703.26     17.51 o 
   3   5  13      454.55      491.47     13.54 o 
   4   5  13       68.01       60.31      3.07 o 
   5   5  13       62.23       47.31      2.71 o 
   6   5  13       22.55       15.89      2.35 o 
  -2   6  13      100.60      118.08      8.49 o 
  -1   6  13      384.65      393.61     16.43 o 
   0   6  13      577.00      629.78     24.19 o 
   1   6  13       58.87       63.56      3.79 o 
   2   6  13      139.28      110.68      5.24 o 
   3   6  13      492.98      509.35     13.72 o 
   4   6  13      727.11      727.28     25.82 o 
   5   6  13      228.11      220.64      9.57 o 
   6   6  13       11.16        3.79      3.25 o 
  -1   7  13      103.81       76.37     10.11 o 
   0   7  13      237.01      243.03     11.37 o 
   1   7  13      382.47      373.03     12.64 o 
   3   7  13      338.10      344.14     14.99 o 
   4   7  13       55.81       46.58      3.61 o 
   5   7  13       39.09       42.61      5.24 o 
   2   8  13        0.77        0.00      2.53 o 
   3   8  13        6.20        5.06      3.07 o 
  -3  -4  14       15.09        8.12      2.71 o 
  -2  -4  14       91.05      102.01      5.06 o 
  -1  -4  14      299.72      331.50     11.74 o 
   0  -4  14       10.23        6.86      1.99 o 
  -4  -3  14      143.10      150.58      6.68 o 
  -3  -3  14      174.56      183.44     11.56 o 
  -2  -3  14        0.02       -4.33      4.69 o 
  -1  -3  14      149.93      155.10      6.14 o 
   0  -3  14      173.95      173.15      9.39 o 
   1  -3  14      115.58      101.11      5.06 o 
   2  -3  14       22.51       27.26      2.53 o 
  -5  -2  14       22.13       20.22      2.89 o 
  -4  -2  14      372.78      378.08     12.46 o 
  -3  -2  14      215.97      226.24      7.40 o 
  -2  -2  14        4.93        2.35      5.24 o 
  -1  -2  14       74.52       80.17      4.15 o 
   0  -2  14        7.68        3.25      1.99 o 
   1  -2  14      466.42      502.48     13.54 o 
   2  -2  14      587.54      536.79     14.62 o 
   3  -2  14      130.25      137.94      7.04 o 
  -5  -1  14       25.75       32.68      3.07 o 
  -4  -1  14      102.27      109.24      5.06 o 
  -3  -1  14       63.94       74.57      5.42 o 
  -2  -1  14       41.17       39.18      4.15 o 
  -1  -1  14      111.42      113.93      4.51 o 
   0  -1  14       54.34       53.08      1.81 o 
   1  -1  14       13.22        2.35      1.99 o 
   2  -1  14      843.48      875.87     22.93 o 
   3  -1  14     1121.68     1215.68     35.03 o 
   4  -1  14       18.66       14.62      2.53 o 
  -5   0  14       37.57       34.49      3.43 o 
  -4   0  14      132.53      148.06      5.78 o 
  -3   0  14      596.39      511.51     13.72 o 
  -2   0  14      292.24      268.12      6.50 o 
  -1   0  14       28.92       24.56      1.44 o 
   0   0  14       12.12       12.82      2.35 o 
   1   0  14       83.77       87.03      5.42 o 
   2   0  14      444.19      475.94     12.46 o 
   3   0  14      116.32      123.32      4.87 o 
   4   0  14       84.48       95.33      5.42 o 
   5   0  14       51.70       58.86      4.51 o 
  -5   1  14      116.27      100.39      5.60 o 
  -4   1  14       47.96       53.81      5.42 o 
  -3   1  14      203.07      218.83      7.22 o 
  -2   1  14      854.14      865.58     17.51 o 
  -1   1  14     1096.40     1159.70     27.99 o 
   0   1  14       13.23       33.94      3.43 o 
   1   1  14      238.34      215.22      5.78 o 
   2   1  14       59.41       49.11      2.35 o 
   3   1  14      162.97      136.86      6.86 o 
   4   1  14      290.42      312.00     10.29 o 
   5   1  14       13.96       28.35      3.25 o 
  -5   2  14       49.19       40.81      3.61 o 
  -4   2  14       27.22       31.96      2.89 o 
  -3   2  14       36.91       26.54      4.51 o 
  -2   2  14      444.58      427.19     12.46 o 
  -1   2  14      354.12      335.65      9.57 o 
   0   2  14      181.70      152.75      6.32 o 
   1   2  14        6.44        9.39      1.44 o 
   2   2  14       18.79       18.24      1.08 o 
   3   2  14      258.26      243.39      5.24 o 
   4   2  14     1048.81     1087.12     26.00 o 
   5   2  14      484.93      484.79     20.04 o 
  -4   3  14      260.11      250.25     13.18 o 
  -3   3  14        1.47        3.43      1.62 o 
  -2   3  14      185.50      220.64     10.65 o 
  -1   3  14      340.16      336.55     10.83 o 
   0   3  14      138.03      146.07      4.87 o 
   1   3  14        5.04        7.58      1.08 o 
   2   3  14      343.03      340.17      9.75 o 
   3   3  14       33.48       31.24      1.62 o 
   4   3  14     1831.47     1883.01     36.83 o 
   5   3  14      437.40      453.01     14.26 o 
   6   3  14        5.18        6.14      1.99 o 
  -4   4  14       69.90       70.60      5.06 o 
  -3   4  14       73.87       63.56      6.68 o 
  -2   4  14        8.48       21.67      4.33 o 
  -1   4  14      523.25      478.29     17.15 o 
   0   4  14      326.82      373.75     14.62 o 
   1   4  14      755.15      862.69     26.00 o 
   2   4  14      519.69      563.51     13.72 o 
   3   4  14      175.72      162.32      4.69 o 
   4   4  14      160.33      157.62      4.69 o 
   5   4  14       76.53       78.36      3.79 o 
   6   4  14       69.24       74.03      3.43 o 
  -3   5  14      171.41      160.33      9.21 o 
  -2   5  14       50.81       48.93      5.78 o 
   0   5  14      610.31      651.44     22.93 o 
   1   5  14      884.62      858.54     21.49 o 
   2   5  14      207.50      202.94      7.94 o 
   3   5  14       47.04       42.61      2.71 o 
   4   5  14       14.48       13.72      3.07 o 
   5   5  14      427.80      435.32     15.53 o 
   6   5  14       72.13       88.83      6.50 o 
  -2   6  14       21.01       24.56      4.69 o 
  -1   6  14       87.36      109.60      6.68 o 
   0   6  14      231.52      221.72     13.18 o 
   1   6  14     1011.10     1048.84     25.28 o 
   2   6  14       92.79      114.47      5.06 o 
   3   6  14       94.29      104.00      5.96 o 
   4   6  14       72.07       59.76      4.69 o 
   5   6  14      125.34      116.64      7.58 o 
   0   7  14        3.94        3.97      3.97 o 
   1   7  14       84.94       88.11      4.87 o 
   2   7  14      607.75      618.94     24.92 o 
   3   7  14      625.77      651.08     24.92 o 
   4   7  14      135.53      136.32      6.86 o 
  -4  -3  15       12.17       16.07      3.07 o 
  -3  -3  15       13.79        7.22      3.43 o 
  -2  -3  15      342.02      347.21     12.10 o 
  -1  -3  15      524.22      606.66     18.78 o 
   0  -3  15      142.00      139.39      6.14 o 
   1  -3  15        5.21       -0.90      3.25 o 
  -4  -2  15        3.85        5.96      2.35 o 
  -3  -2  15       54.51       36.11      3.97 o 
  -2  -2  15      203.22      209.44      8.12 o 
  -1  -2  15     1900.89     2020.41     44.60 o 
   0  -2  15      139.33      169.00      6.86 o 
   1  -2  15       32.52       41.53      3.25 o 
   2  -2  15       59.01       58.32      3.07 o 
  -5  -1  15      243.36      248.26      9.39 o 
  -4  -1  15       88.82       71.14      4.51 o 
  -3  -1  15       12.34       10.83      2.35 o 
  -2  -1  15      154.95      170.80      5.96 o 
  -1  -1  15      274.62      270.65      8.31 o 
   0  -1  15      114.26      114.11      4.87 o 
   1  -1  15       10.00       11.74      2.35 o 
   2  -1  15       58.27       56.87      3.79 o 
   3  -1  15        2.69       -1.81      1.81 o 
  -5   0  15      263.83      270.29     10.83 o 
  -4   0  15      600.67      663.00     21.12 o 
  -3   0  15      187.86      218.11      7.22 o 
  -2   0  15       37.69       36.47      2.89 o 
  -1   0  15        2.80        1.08      1.62 o 
   0   0  15      190.38      219.74      6.68 o 
   1   0  15      289.85      346.30     12.10 o 
   2   0  15        3.53        1.44      2.17 o 
   3   0  15       11.08        9.93      2.17 o 
   4   0  15       50.70       51.28      3.43 o 
  -5   1  15      311.55      337.82     21.67 o 
  -4   1  15      422.31      488.40     24.01 o 
  -3   1  15       58.52       92.62      6.14 o 
  -2   1  15      231.07      247.90      8.67 o 
  -1   1  15       32.71       23.29      1.99 o 
   0   1  15      712.00      668.23     17.33 o 
   1   1  15      744.05      712.29     14.99 o 
   3   1  15        8.61        7.40      1.99 o 
   4   1  15       63.66       61.03      3.43 o 
   5   1  15       26.74       34.85      5.06 o 
  -4   2  15      395.05      401.01     14.44 o 
  -3   2  15      308.85      311.46     13.18 o 
  -2   2  15      629.73      652.35     20.94 o 
  -1   2  15       27.47       28.71      2.17 o 
   0   2  15      645.65      655.60     20.04 o 
   1   2  15      521.24      464.75     12.64 o 
   2   2  15      133.93      120.07      3.43 o 
   3   2  15       38.25       31.78      1.81 o 
   4   2  15        2.65        1.44      1.81 o 
   5   2  15      224.47      259.10     11.74 o 
  -4   3  15       16.56       25.46      4.87 o 
  -3   3  15      627.52      754.18     30.87 o 
  -2   3  15      659.50      682.32     22.57 o 
  -1   3  15      201.39      180.74     10.11 o 
   0   3  15        1.48        3.07      1.08 o 
   1   3  15      726.89      699.47     20.76 o 
   2   3  15      287.51      305.14      7.58 o 
   3   3  15       80.20       83.60      4.87 o 
   4   3  15        8.67        7.76      1.44 o 
   5   3  15       16.70       18.96      2.71 o 
  -3   4  15       86.87       82.15      7.40 o 
  -2   4  15      428.00      368.33     15.71 o 
  -1   4  15      195.73      185.25      9.39 o 
   0   4  15       77.81       57.60      5.42 o 
   1   4  15        0.64       -2.71      2.89 o 
   2   4  15      518.12      487.32     11.37 o 
   3   4  15      602.13      644.76     18.60 o 
   4   4  15       14.67       18.60      1.81 o 
   5   4  15        7.24        8.67      1.44 o 
  -2   5  15      271.35      281.49     13.54 o 
  -1   5  15      211.78      174.60     13.00 o 
   0   5  15      241.04      249.53     10.11 o 
   1   5  15       18.59       10.65      3.61 o 
   2   5  15       88.43       67.89      4.33 o 
   3   5  15      458.95      440.92     15.71 o 
   4   5  15      684.63      644.58     27.44 o 
   5   5  15      200.16      174.05      7.22 o 
  -1   6  15      283.54      298.64     14.08 o 
   0   6  15      202.83      206.92     11.56 o 
   1   6  15       53.89       62.47      4.33 o 
   2   6  15       18.90       10.11      2.53 o 
   3   6  15      364.08      388.92     17.51 o 
   4   6  15      527.80      579.58     23.47 o 
   5   6  15       62.61       42.61      3.79 o 
   1   7  15      106.04       72.58      5.24 o 
   2   7  15        1.52        0.18      2.53 o 
   3   7  15      233.56      211.25     11.19 o 
  -2  -3  16       39.16       49.83      4.33 o 
  -1  -3  16      135.17      150.22      7.04 o 
  -3  -2  16       53.24       43.51      3.43 o 
  -2  -2  16        3.65        5.78      1.99 o 
  -1  -2  16       23.87       16.25      2.71 o 
   0  -2  16      182.12      193.74      7.94 o 
   1  -2  16      114.97      132.17      6.50 o 
  -4  -1  16      121.79      119.17      5.96 o 
  -3  -1  16      614.94      608.29     18.78 o 
  -2  -1  16       85.43       89.92      5.06 o 
  -1  -1  16       17.89       23.65      2.35 o 
   0  -1  16       33.66       39.18      2.89 o 
   1  -1  16      117.97      122.06      6.86 o 
   2  -1  16      148.19      130.18      6.14 o 
   3  -1  16       53.45       56.87      4.15 o 
  -4   0  16        4.48        3.07      2.35 o 
  -3   0  16      564.11      533.18     16.43 o 
  -2   0  16      441.15      435.68     12.82 o 
  -1   0  16      489.69      484.79     17.15 o 
   0   0  16      213.29      224.97      7.04 o 
   1   0  16      170.48      194.28      9.39 o 
   2   0  16      564.48      642.60     23.83 o 
   3   0  16       65.44       78.72      4.51 o 
  -4   1  16       46.84       74.93      6.68 o 
  -3   1  16       11.69       10.11      3.79 o 
  -2   1  16      317.81      327.17     11.92 o 
  -1   1  16      865.23      803.65     23.29 o 
   0   1  16       67.56       83.96      5.78 o 
   1   1  16        9.29        3.07      2.17 o 
   2   1  16      142.89      177.85      8.12 o 
   3   1  16      230.15      245.01     10.83 o 
   4   1  16      170.18      172.61      7.40 o 
  -4   2  16        0.80        5.78      4.33 o 
  -3   2  16       32.14       43.15      5.96 o 
  -2   2  16      320.32      315.61     12.64 o 
  -1   2  16      471.30      515.30     17.87 o 
   0   2  16      159.06      181.10      8.49 o 
   1   2  16        7.74        2.53      1.08 o 
   2   2  16       78.52       62.11      3.25 o 
   3   2  16       53.43       48.39      4.69 o 
  -3   3  16        9.26       20.58      6.68 o 
  -2   3  16       32.06       45.50      5.42 o 
  -1   3  16      213.02      200.05      9.75 o 
   0   3  16      741.86      863.77     28.89 o 
   1   3  16      149.69      140.29      5.24 o 
   2   3  16      108.65      110.86      4.69 o 
   3   3  16       19.39       18.78      1.26 o 
   4   3  16      235.92      201.14      9.93 o 
   5   3  16       50.32       59.04      4.69 o 
  -3   4  16      169.09      164.67      9.03 o 
  -2   4  16        0.17       -3.07      4.15 o 
  -1   4  16      146.19      173.69     10.65 o 
   0   4  16      347.15      252.60     12.46 o 
   1   4  16      792.66      737.93     27.08 o 
   2   4  16      548.53      484.25     13.18 o 
   3   4  16       29.46       26.18      2.71 o 
   4   4  16       85.35       71.14      4.15 o 
   5   4  16       54.54       40.26      6.14 o 
  -2   5  16       88.96      103.10      8.49 o 
  -1   5  16       20.12       15.89      4.33 o 
   0   5  16      134.25      151.49      9.75 o 
   1   5  16      542.47      501.58     18.60 o 
   2   5  16      663.12      669.86     22.57 o 
   3   5  16        9.25        8.85      2.53 o 
   4   5  16       67.73       45.68      4.15 o 
   0   6  16       38.20       39.90      5.96 o 
   1   6  16      101.80       74.57      4.33 o 
   2   6  16      237.22      192.65      9.75 o 
   3   6  16      346.35      336.19     15.35 o 
   4   6  16      132.30      109.42      7.04 o 
  -2  -2  17       16.99        9.21      2.35 o 
  -1  -2  17      153.93      142.46      8.85 o 
   0  -2  17       41.15       52.72      3.61 o 
  -3  -1  17       74.10       65.54      4.33 o 
  -2  -1  17       36.64       39.72      3.43 o 
  -1  -1  17      118.95      143.36      6.32 o 
   0  -1  17       13.33       22.03      2.71 o 
   1  -1  17       47.88       48.93      4.33 o 
   2  -1  17        0.25       -2.17      2.17 o 
  -3   0  17      126.93      120.97      8.49 o 
  -2   0  17       22.06       19.68      2.71 o 
  -1   0  17        0.98       17.33      2.89 o 
   0   0  17       70.49       74.75      5.78 o 
   1   0  17      625.84      753.09     28.71 o 
   2   0  17      185.90      168.10      9.75 o 
   3   0  17        4.66       -1.81      1.81 o 
  -3   1  17      439.17      494.00     22.75 o 
  -2   1  17      165.82      214.68     11.74 o 
  -1   1  17        0.04        3.97      3.43 o 
   0   1  17       64.55       74.93      5.42 o 
   1   1  17      420.59      484.79     21.49 o 
   2   1  17      388.55      425.57     18.78 o 
   3   1  17       16.21       18.42      3.25 o 
  -3   2  17       35.12       18.78      4.87 o 
  -2   2  17      428.96      399.57     16.79 o 
   0   2  17       36.89       44.96      4.51 o 
   1   2  17      213.36      194.46      7.04 o 
   2   2  17      309.50      345.40     14.44 o 
   3   2  17      171.16      185.25      7.76 o 
   4   2  17      146.58      111.04      7.76 o 
  -2   3  17       56.16       60.49      6.14 o 
  -1   3  17      201.03      230.75     12.10 o 
   0   3  17        8.09        7.04      3.79 o 
   1   3  17       49.66       48.93      3.43 o 
   2   3  17      256.67      235.08      9.21 o 
   3   3  17      522.81      542.93     23.29 o 
   4   3  17       57.95       54.71      4.15 o 
  -2   4  17      279.79      316.33     17.87 o 
  -1   4  17      170.65      193.01     11.74 o 
   0   4  17       29.16       32.68      5.06 o 
   1   4  17        4.90       12.28      2.17 o 
   2   4  17      246.43      215.22      9.75 o 
   3   4  17      291.56      286.72     14.26 o 
   4   4  17      231.34      196.80     16.79 o 
  -1   5  17      172.44      188.86     12.10 o 
   0   5  17      189.98      185.79     10.29 o 
   1   5  17       14.39       14.99      2.71 o 
   2   5  17       21.69       14.44      3.25 o 
   3   5  17       91.39       82.33      5.60 o 
   1   6  17        2.05       -1.81      3.25 o 
   2   6  17        0.57       12.28      6.86 o 
  -1  -1  18      190.46      224.07      8.85 o 
  -2   0  18       85.90       96.42      6.50 o 
  -1   0  18      282.68      293.76     14.08 o 
   0   0  18      416.88      443.98     20.04 o 
   1   0  18       22.51       19.32      3.97 o 
  -2   1  18       31.30       18.78      4.87 o 
  -1   1  18      550.49      569.65     23.11 o 
   0   1  18      212.98      279.50     13.36 o 
   1   1  18        1.92       -1.26      3.43 o 
   2   1  18      151.64      158.53      9.03 o 
  -2   2  18      174.88      176.04     10.11 o 
  -1   2  18      202.46      204.03     11.01 o 
   0   2  18      259.63      237.79     11.56 o 
   1   2  18      192.46      201.68     11.01 o 
   2   2  18        0.02        1.99      2.17 o 
   3   2  18        2.41       -3.07      3.07 o 
  -2   3  18        5.72       -3.61      5.42 o 
  -1   3  18      168.62      164.12     10.65 o 
   0   3  18      413.52      396.14     18.42 o 
   1   3  18      246.73      266.32     13.00 o 
   2   3  18      202.49      243.57     12.28 o 
   3   3  18       35.58       44.24      6.68 o 
  -1   4  18        2.22       -3.79      3.79 o 
   0   4  18      113.33      137.76      9.93 o 
   1   4  18      528.10      554.12     18.42 o 
   2   4  18      326.87      321.03     14.26 o 
   3   4  18       40.81       42.61      6.68 o 
   1   5  18      139.19      126.39      6.32 o 
   2   5  18      227.84      235.99     11.01 o 
   0   1  19       50.66       63.92      5.78 o 
   0   2  19        3.03        0.18      3.97 o 
   1   2  19       22.69       14.08      4.15 o 
   0   3  19        0.30       11.01      3.07 o 
   1   3  19       70.43       70.42      5.42 o 
                                                 
